# Supplementary material for: Association between dietary niacin intake and the odds of gallstones in US adults: A cross-sectional study in NHANES 2017–2020
Source: Prev Med Rep. 2025 Apr 10;53:103057. doi: 10.1016/j.pmedr.2025.103057 (PMC12013329; doi:10.1016/j.pmedr.2025.103057)
Supplement: Supplementary file 1 — Supplementary material [file mmc1.csv]

Year	seqn	sdmvpsu	sdmvstra	age	sex	race	education	BMI_kg.m2	Hyperlipidemia	Hypertension	DM	CVD	smoke	alcohol.user	energy_kcal	niacin_mg	nhs_wt	liver_stone	niacin_mg_Q	niacin_mg_Q.median	age2	BMI2
2017-2018	93705	2	145	66	Female	black	less than college	31.7	no	yes	no	no	former	mild	1218.5	8.0625	2820.195539	0	Q1	12.77	more than 50	more than 28
2017-2018	93708	2	138	66	Female	other	less than college	23.7	yes	yes	no	no	never	never	1046.5	11.568	11240.9270965	0	Q1	12.77	more than 50	less than 28
2017-2018	93711	2	134	56	Male	other	college	21.3	yes	no	no	no	never	mild	2829.5	20.101	4114.97977	0	Q2	19.42	more than 50	less than 28
2017-2018	93713	1	140	67	Male	white	less than college	23.5	no	no	no	no	now	moderate	2103.5	23.3805	121947.0099935	0	Q3	25.95	more than 50	less than 28
2017-2018	93714	1	147	54	Female	black	college	39.9	yes	yes	yes	no	former	mild	1833	18.113	3903.7956825	0	Q2	19.42	more than 50	more than 28
2017-2018	93716	1	143	61	Male	other	college	30.7	yes	no	no	no	former	mild	2750	28.7655	3351.881862	0	Q3	25.95	more than 50	more than 28
2017-2018	93717	1	145	22	Male	white	less than college	24.5	yes	no	no	no	now	heavy	2706.5	30.5255	53629.656172	0	Q4	37.18	less than 50	less than 28
2017-2018	93721	2	136	60	Female	Mexican American	less than college	35.9	yes	no	no	no	never	mild	1803	21.0675	3355.3044875	1	Q2	19.42	more than 50	more than 28
2017-2018	93722	1	139	60	Female	white	college	23.8	no	no	no	no	never	mild	1293	17.202	30035.7109105	0	Q2	19.42	more than 50	less than 28
2017-2018	93726	2	148	67	Female	Mexican American	less than college	31.1	yes	no	no	no	former	mild	1628.5	19.712	1379.729824	0	Q2	19.42	more than 50	more than 28
2017-2018	93728	1	148	53	Male	black	college	33.4	no	yes	no	no	never	moderate	2406	20.3815	12744.0703875	0	Q2	19.42	more than 50	more than 28
2017-2018	93729	1	137	42	Male	black	less than college	27.6	no	no	no	no	now	mild	3135.5	49.785	4891.80251	0	Q4	37.18	less than 50	less than 28
2017-2018	93732	2	141	72	Male	white	less than college	21.3	no	no	no	yes	former	mild	2813.5	33.979	9092.0670755	0	Q4	37.18	more than 50	less than 28
2017-2018	93738	1	134	26	Male	other	college	33.7	no	no	no	no	former	mild	773.5	27.483	22312.1382665	0	Q3	25.95	less than 50	more than 28
2017-2018	93742	2	146	72	Male	black	college	33.9	yes	yes	yes	yes	former	mild	1328	19.805	4960.674559	1	Q2	19.42	more than 50	more than 28
2017-2018	93746	1	144	25	Female	black	college	24.8	no	no	no	no	never	heavy	2205.5	30.291	21742.213784	0	Q4	37.18	less than 50	less than 28
2017-2018	93752	1	147	73	Female	white	college	25.5	yes	no	no	no	now	moderate	997	10.169	11097.5480055	0	Q1	12.77	more than 50	less than 28
2017-2018	93755	1	139	26	Female	black	college	29.4	yes	no	no	no	former	moderate	2464.5	25.138	33027.8926545	0	Q3	25.95	less than 50	more than 28
2017-2018	93757	1	142	63	Male	white	college	34.9	yes	yes	no	no	now	heavy	1793.5	25.5055	72557.8640645	0	Q3	25.95	more than 50	more than 28
2017-2018	93759	2	134	60	Male	other	college	29.1	yes	yes	yes	yes	former	heavy	1238.5	34.4135	45043.6787815	0	Q4	37.18	more than 50	more than 28
2017-2018	93760	2	147	54	Female	Mexican American	less than college	37.7	yes	no	no	no	never	moderate	747	11.5095	23809.16909	1	Q1	12.77	more than 50	more than 28
2017-2018	93762	1	137	74	Female	Mexican American	less than college	27.1	yes	no	yes	no	never	mild	1737	15.6945	24660.8732485	1	Q1	12.77	more than 50	less than 28
2017-2018	93763	1	141	40	Male	white	less than college	25.5	yes	yes	no	no	former	heavy	2879.5	29.52	24498.1308885	0	Q3	25.95	less than 50	less than 28
2017-2018	93766	2	142	36	Female	other	less than college	27.1	yes	yes	yes	no	never	mild	1072.5	12.2695	5707.1234955	0	Q1	12.77	less than 50	less than 28
2017-2018	93767	1	137	61	Male	other	college	31.9	yes	yes	yes	no	former	mild	1729.5	30.787	23454.846921	0	Q4	37.18	more than 50	more than 28
2017-2018	93772	1	141	55	Female	black	less than college	30.7	yes	yes	no	yes	never	moderate	894	12.116	5961.3937365	1	Q1	12.77	more than 50	more than 28
2017-2018	93775	1	137	47	Female	other	college	25.9	no	no	no	no	former	moderate	1657	15.578	19363.1919195	0	Q1	12.77	less than 50	less than 28
2017-2018	93776	1	144	32	Female	black	less than college	22.2	no	yes	no	no	never	never	1340	16.06	5831.5278305	0	Q1	12.77	less than 50	less than 28
2017-2018	93782	1	143	25	Female	black	college	24	yes	no	no	no	never	heavy	1218.5	9.0435	9665.55778	0	Q1	12.77	less than 50	less than 28
2017-2018	93783	2	141	21	Female	other	less than college	24.3	no	no	no	no	never	never	1537.5	19.241	28209.5043245	0	Q2	19.42	less than 50	less than 28
2017-2018	93785	2	135	80	Female	white	college	30.7	yes	yes	no	no	never	mild	2152	21.6305	51698.8575965	0	Q2	19.42	more than 50	more than 28
2017-2018	93788	1	140	66	Female	white	college	39.3	yes	yes	yes	no	former	moderate	1487	31.097	138354.5795225	0	Q4	37.18	more than 50	more than 28
2017-2018	93789	2	145	34	Female	white	college	23.6	no	no	no	no	never	heavy	1636.5	16.8055	78247.445907	0	Q2	19.42	less than 50	less than 28
2017-2018	93791	1	137	20	Male	other	college	36.9	yes	yes	no	no	never	moderate	2916.5	33.838	29251.8561515	0	Q4	37.18	less than 50	more than 28
2017-2018	93792	1	137	31	Female	other	college	18.9	no	no	no	no	now	heavy	1294	6.795	36540.5198855	1	Q1	12.77	less than 50	less than 28
2017-2018	93794	2	148	62	Female	other	college	23.9	yes	yes	no	no	never	mild	1385	14.819	3638.5673745	0	Q1	12.77	more than 50	less than 28
2017-2018	93795	1	147	64	Male	black	less than college	15.7	no	yes	no	no	now	mild	999.5	15.6585	3620.30091	0	Q1	12.77	more than 50	less than 28
2017-2018	93798	1	145	61	Female	black	less than college	28.5	yes	yes	no	no	never	mild	2684	27.902	5805.5967165	0	Q3	25.95	more than 50	more than 28
2017-2018	93800	1	134	80	Female	white	college	22.7	yes	yes	no	no	former	mild	2126	12.5695	9398.591999	0	Q1	12.77	more than 50	less than 28
2017-2018	93801	1	134	59	Male	other	college	24.7	yes	yes	yes	no	never	mild	2273	29.6575	19263.602242	0	Q3	25.95	more than 50	less than 28
2017-2018	93805	1	145	64	Female	white	college	33.9	yes	yes	no	no	former	mild	1627	21.155	33242.3240595	0	Q2	19.42	more than 50	more than 28
2017-2018	93806	1	143	44	Male	other	college	28.4	yes	no	no	no	now	mild	2444.5	25.0885	4387.1797755	1	Q3	25.95	less than 50	more than 28
2017-2018	93811	1	136	24	Male	other	college	29.5	no	no	no	no	now	moderate	3153.5	35.681	32652.71305	0	Q4	37.18	less than 50	more than 28
2017-2018	93812	2	147	67	Male	white	college	31.1	yes	yes	yes	yes	former	mild	3744	51.589	216545.7512135	0	Q4	37.18	more than 50	more than 28
2017-2018	93813	2	136	42	Female	Mexican American	less than college	43.2	yes	yes	no	no	never	never	637.5	11.225	19198.921783	0	Q1	12.77	less than 50	more than 28
2017-2018	93814	2	134	41	Female	black	college	27.8	no	no	no	no	never	mild	1401.5	18.728	8191.1597285	0	Q2	19.42	less than 50	less than 28
2017-2018	93815	2	145	32	Female	other	college	28	yes	no	no	no	never	mild	1449.5	21.1905	2936.8030875	1	Q2	19.42	less than 50	more than 28
2017-2018	93817	1	137	55	Male	other	college	24.3	yes	yes	no	no	never	mild	968	18.2135	11545.2136895	0	Q2	19.42	more than 50	less than 28
2017-2018	93823	1	140	58	Female	other	college	33.4	yes	no	no	no	never	moderate	1959	16.8805	27111.121952	0	Q2	19.42	more than 50	more than 28
2017-2018	93824	2	146	52	Female	other	college	28.4	no	no	no	no	never	heavy	1876	30.487	15273.782768	0	Q4	37.18	more than 50	more than 28
2017-2018	93829	2	142	38	Female	black	college	31.7	no	yes	no	no	never	mild	2027.5	28.847	14099.3045975	1	Q3	25.95	less than 50	more than 28
2017-2018	93832	2	135	63	Male	other	college	27	yes	yes	no	no	never	mild	3126	24.4535	11317.169431	0	Q3	25.95	more than 50	less than 28
2017-2018	93837	1	145	35	Female	white	less than college	39.1	yes	no	no	no	now	heavy	2110	21.8885	34072.2405745	1	Q2	19.42	less than 50	more than 28
2017-2018	93839	1	146	50	Female	white	college	30.1	yes	yes	no	no	never	mild	2744.5	25.721	68436.2853045	0	Q3	25.95	more than 50	more than 28
2017-2018	93840	1	137	47	Male	other	college	24	no	no	no	no	now	mild	2042	22.8835	5239.577286	0	Q3	25.95	less than 50	less than 28
2017-2018	93845	2	142	28	Female	white	less than college	24.8	no	no	no	no	now	heavy	1768.5	18.7015	52625.1044045	0	Q2	19.42	less than 50	less than 28
2017-2018	93847	1	148	43	Female	Mexican American	less than college	40.9	no	no	no	no	never	moderate	1892.5	21.467	11331.6775035	0	Q2	19.42	less than 50	more than 28
2017-2018	93849	2	134	40	Female	white	college	22.7	yes	no	no	no	former	moderate	2435.5	24.4845	90934.8990815	0	Q3	25.95	less than 50	less than 28
2017-2018	93851	1	135	74	Female	white	less than college	31.2	yes	yes	no	yes	never	mild	1294	8.732	87935.784307	1	Q1	12.77	more than 50	more than 28
2017-2018	93852	1	144	45	Female	other	college	27.2	no	yes	no	no	never	moderate	1081.5	15.1405	11190.0623905	0	Q1	12.77	less than 50	less than 28
2017-2018	93855	2	139	71	Male	white	college	35.6	yes	yes	no	no	never	heavy	1918.5	21.341	25238.7491785	0	Q2	19.42	more than 50	more than 28
2017-2018	93859	2	134	73	Male	black	college	22.5	no	no	no	no	never	mild	1413.5	46.2365	2218.505909	0	Q4	37.18	more than 50	less than 28
2017-2018	93866	2	137	26	Male	white	less than college	22	yes	no	no	no	former	mild	2058.5	12.666	32297.782251	0	Q1	12.77	less than 50	less than 28
2017-2018	93870	1	138	20	Female	white	college	19	no	no	no	no	never	never	1796	13.08	60788.4346635	0	Q1	12.77	less than 50	less than 28
2017-2018	93875	2	135	37	Male	black	less than college	24.9	yes	yes	no	no	never	heavy	2856	24.9745	21707.643808	0	Q3	25.95	less than 50	less than 28
2017-2018	93877	1	135	64	Male	white	less than college	24.7	yes	no	no	no	never	mild	3092	32.677	7606.7112865	0	Q4	37.18	more than 50	less than 28
2017-2018	93878	2	145	59	Female	black	less than college	24.1	yes	no	no	no	former	heavy	1833.5	18.9775	11649.9358935	0	Q2	19.42	more than 50	less than 28
2017-2018	93888	2	140	37	Female	white	college	21.3	yes	no	no	no	never	never	1126	19.059	4417.497565	0	Q2	19.42	less than 50	less than 28
2017-2018	93890	2	135	27	Male	other	college	23.8	yes	no	no	no	never	heavy	1732	22.1605	23865.1792385	0	Q2	19.42	less than 50	less than 28
2017-2018	93891	2	136	56	Female	Mexican American	less than college	44.6	yes	yes	no	no	never	never	1923.5	22.4755	30027.4504985	0	Q2	19.42	more than 50	more than 28
2017-2018	93892	2	143	80	Female	white	less than college	35.9	yes	yes	yes	yes	never	never	1283.5	31.4035	25507.2651435	1	Q4	37.18	more than 50	more than 28
2017-2018	93893	1	147	55	Male	black	college	28.2	yes	yes	no	yes	now	mild	2165	26.8735	2394.5341875	0	Q3	25.95	more than 50	more than 28
2017-2018	93895	1	144	40	Male	white	college	34.1	yes	yes	no	no	former	mild	3619	29.3595	111696.623223	0	Q3	25.95	less than 50	more than 28
2017-2018	93899	2	141	67	Male	white	less than college	30	yes	yes	no	no	now	mild	2015	21.243	25400.433342	0	Q2	19.42	more than 50	more than 28
2017-2018	93900	2	144	48	Male	Mexican American	less than college	30.9	yes	no	yes	no	former	heavy	2465.5	34.344	17535.1601885	0	Q4	37.18	less than 50	more than 28
2017-2018	93903	2	136	62	Male	white	less than college	32.2	yes	yes	yes	yes	former	mild	1685	19.2385	28169.4345235	1	Q2	19.42	more than 50	more than 28
2017-2018	93907	1	139	41	Female	black	less than college	26.7	yes	no	no	no	never	moderate	1850.5	30.576	19523.400833	0	Q4	37.18	less than 50	less than 28
2017-2018	93909	2	138	41	Male	other	college	24.8	yes	no	no	no	never	never	2887	27.8045	4334.48512	0	Q3	25.95	less than 50	less than 28
2017-2018	93914	1	138	41	Male	other	college	34.6	yes	no	no	no	never	never	1928	39.0005	26184.069538	1	Q4	37.18	less than 50	more than 28
2017-2018	93915	2	139	34	Male	white	less than college	24.3	yes	no	no	no	now	heavy	1623.5	6.404	20028.8334945	0	Q1	12.77	less than 50	less than 28
2017-2018	93916	1	139	28	Male	other	college	24.7	yes	no	no	no	former	mild	2340.5	48.4465	13554.6524285	0	Q4	37.18	less than 50	less than 28
2017-2018	93918	1	142	36	Male	white	less than college	30.8	yes	no	no	yes	former	mild	2590	25.787	11528.456341	0	Q3	25.95	less than 50	more than 28
2017-2018	93920	1	148	61	Female	other	college	20.9	no	no	no	no	never	mild	1540.5	21.167	8403.1338625	0	Q2	19.42	more than 50	less than 28
2017-2018	93926	1	145	31	Male	other	less than college	36.1	no	no	no	no	never	heavy	2389.5	30.139	38022.1994475	0	Q3	25.95	less than 50	more than 28
2017-2018	93931	1	137	24	Male	other	less than college	35.2	yes	no	no	no	never	mild	2315	39.091	23942.4983565	0	Q4	37.18	less than 50	more than 28
2017-2018	93937	1	145	30	Male	white	college	32.6	yes	no	no	no	former	moderate	2675.5	28.0445	76996.6531205	0	Q3	25.95	less than 50	more than 28
2017-2018	93939	2	144	40	Female	black	college	28.8	yes	yes	no	no	never	moderate	1109.5	11.3185	10425.0712175	0	Q1	12.77	less than 50	more than 28
2017-2018	93940	1	138	50	Male	white	less than college	24.8	yes	no	no	no	never	mild	988	8.15	60362.3437635	0	Q1	12.77	more than 50	less than 28
2017-2018	93941	2	140	42	Male	other	college	28.3	yes	no	no	no	never	never	2615	28.863	13086.7243035	0	Q3	25.95	less than 50	more than 28
2017-2018	93947	1	138	53	Female	other	college	25.7	yes	yes	no	no	never	mild	1989.5	23.8595	28852.3667865	0	Q3	25.95	more than 50	less than 28
2017-2018	93949	1	147	49	Female	other	college	24.6	yes	no	yes	no	never	heavy	1815	25.198	6215.3036735	0	Q3	25.95	less than 50	less than 28
2017-2018	93950	2	148	30	Male	other	less than college	34.9	yes	no	no	no	now	moderate	2133.5	25.975	76634.170584	0	Q3	25.95	less than 50	more than 28
2017-2018	93953	2	140	26	Male	other	less than college	40.2	yes	no	yes	no	never	moderate	2481.5	30.3055	17271.837493	0	Q4	37.18	less than 50	more than 28
2017-2018	93957	2	139	41	Female	white	college	29.1	yes	yes	yes	no	never	heavy	1877.5	8.7645	20180.3591505	0	Q1	12.77	less than 50	more than 28
2017-2018	93959	1	139	61	Female	black	college	25.5	yes	yes	no	no	never	moderate	2792	34.3135	4616.445864	0	Q4	37.18	more than 50	less than 28
2017-2018	93960	2	145	60	Male	black	college	41.3	yes	yes	yes	yes	never	heavy	1449	25.057	4738.201472	0	Q3	25.95	more than 50	more than 28
2017-2018	93963	2	139	80	Male	white	less than college	32.9	yes	yes	no	no	former	mild	2451.5	27.3645	8178.3666465	0	Q3	25.95	more than 50	more than 28
2017-2018	93964	2	138	52	Male	other	college	28.9	yes	yes	no	no	former	mild	1974.5	30.344	19278.6613065	0	Q4	37.18	more than 50	more than 28
2017-2018	93965	2	148	30	Female	other	college	22.6	yes	no	no	no	never	moderate	1283.5	15.84	94513.38987	0	Q1	12.77	less than 50	less than 28
2017-2018	93968	1	145	57	Male	black	less than college	26.1	yes	yes	no	no	now	heavy	1420.5	15.287	17221.2852115	0	Q1	12.77	more than 50	less than 28
2017-2018	93969	2	141	33	Female	white	college	22.4	no	no	no	no	never	mild	1385.5	11.094	15449.548241	0	Q1	12.77	less than 50	less than 28
2017-2018	93970	1	148	33	Male	other	college	25.1	no	no	no	no	never	mild	1814.5	31.062	18254.205373	0	Q4	37.18	less than 50	less than 28
2017-2018	93971	1	143	40	Male	black	college	38.2	yes	no	no	no	never	mild	3397	17.986	7907.317574	0	Q2	19.42	less than 50	more than 28
2017-2018	93972	1	143	35	Male	white	college	29.6	no	no	no	no	now	heavy	3290	54.4065	95853.971586	0	Q4	37.18	less than 50	more than 28
2017-2018	93974	1	148	59	Male	white	college	29.3	yes	no	no	no	never	heavy	4286	53.0205	23786.291909	0	Q4	37.18	more than 50	more than 28
2017-2018	93975	2	148	54	Female	white	less than college	27.2	no	no	no	no	never	mild	2083	24.6425	18065.922323	0	Q3	25.95	more than 50	less than 28
2017-2018	93980	1	139	29	Female	white	college	19.2	no	no	no	no	never	heavy	2325.5	52.7475	111370.0574955	0	Q4	37.18	less than 50	less than 28
2017-2018	93982	2	136	57	Female	white	college	20.5	no	no	no	no	never	mild	2727.5	23.1	100919.604175	0	Q3	25.95	more than 50	less than 28
2017-2018	93984	2	135	32	Female	white	college	31.7	yes	no	no	no	never	moderate	1964	26.1255	34264.004681	0	Q3	25.95	less than 50	more than 28
2017-2018	93985	1	135	61	Female	other	college	26.9	no	no	no	no	never	mild	2489	30.6535	2431.617138	0	Q4	37.18	more than 50	less than 28
2017-2018	93987	2	141	35	Male	Mexican American	less than college	39.2	yes	no	no	no	now	heavy	2009	25.8955	7366.844267	0	Q3	25.95	less than 50	more than 28
2017-2018	93988	2	135	32	Female	white	less than college	18.3	no	no	no	no	never	mild	1524	14.583	89461.988915	0	Q1	12.77	less than 50	less than 28
2017-2018	93989	2	145	39	Female	white	college	21.4	no	no	no	no	former	moderate	3153	25.008	7491.944886	0	Q3	25.95	less than 50	less than 28
2017-2018	93990	1	142	64	Female	white	college	37.3	yes	no	no	no	former	mild	1838.5	22.199	114214.645105	0	Q2	19.42	more than 50	more than 28
2017-2018	93998	1	142	24	Female	white	less than college	20.3	no	no	no	no	never	mild	2083	22.8045	76073.6397645	0	Q3	25.95	less than 50	less than 28
2017-2018	93999	2	144	23	Female	black	college	24.9	no	no	no	no	never	heavy	1545	10.351	34277.724716	0	Q1	12.77	less than 50	less than 28
2017-2018	94004	1	137	25	Female	other	college	30.1	yes	no	no	no	never	never	2193	15.2845	41600.620175	0	Q1	12.77	less than 50	more than 28
2017-2018	94008	2	136	46	Female	Mexican American	less than college	34.7	no	no	no	no	never	mild	1591	15.23	4644.6146395	0	Q1	12.77	less than 50	more than 28
2017-2018	94010	2	138	71	Male	white	college	26.1	yes	yes	no	yes	never	mild	2491.5	16.599	60557.8523865	0	Q2	19.42	more than 50	less than 28
2017-2018	94012	1	135	25	Female	other	college	25.2	yes	no	no	no	now	heavy	3062.5	33.1045	107360.148671	0	Q4	37.18	less than 50	less than 28
2017-2018	94013	2	140	56	Male	white	college	22.4	no	no	no	no	former	mild	4520	51.539	7798.804187	0	Q4	37.18	more than 50	less than 28
2017-2018	94015	1	135	30	Female	white	less than college	26.2	yes	no	no	no	never	heavy	1521	23.2055	12785.8941145	0	Q3	25.95	less than 50	less than 28
2017-2018	94028	2	136	39	Female	other	college	21.9	no	no	no	no	former	moderate	1720.5	17.7545	59670.6959095	0	Q2	19.42	less than 50	less than 28
2017-2018	94029	1	147	46	Female	white	college	24.9	yes	no	no	no	former	moderate	1708	16.223	22948.4509545	1	Q1	12.77	less than 50	less than 28
2017-2018	94030	2	136	45	Male	white	less than college	28.8	no	no	no	no	former	mild	3442	55.552	34837.6288845	0	Q4	37.18	less than 50	more than 28
2017-2018	94031	2	145	67	Male	black	less than college	25.9	yes	yes	no	no	now	heavy	3496.5	43.8735	7897.404304	0	Q4	37.18	more than 50	less than 28
2017-2018	94033	1	139	55	Female	other	less than college	29.2	yes	yes	no	no	former	heavy	2448.5	29.934	96145.8872925	0	Q3	25.95	more than 50	more than 28
2017-2018	94037	1	141	59	Male	other	college	26.4	yes	no	yes	yes	never	mild	2629	21.3955	5012.08315	0	Q2	19.42	more than 50	less than 28
2017-2018	94038	2	140	59	Female	Mexican American	college	30.3	yes	no	no	no	now	mild	1977	23.7225	48216.580654	0	Q3	25.95	more than 50	more than 28
2017-2018	94039	1	138	60	Male	other	college	29.6	yes	yes	no	no	never	mild	2077	27.2115	3551.6206155	0	Q3	25.95	more than 50	more than 28
2017-2018	94040	2	147	28	Male	other	less than college	32.1	yes	yes	no	no	now	mild	696.5	5.9975	3424.9666335	0	Q1	12.77	less than 50	more than 28
2017-2018	94041	2	134	60	Female	other	college	22.5	no	no	no	no	never	mild	1484	17.4175	7491.090482	0	Q2	19.42	more than 50	less than 28
2017-2018	94043	2	138	64	Male	other	college	22.2	yes	no	yes	yes	now	mild	2544.5	24.626	3670.2856905	0	Q3	25.95	more than 50	less than 28
2017-2018	94044	1	134	34	Female	other	less than college	21.8	no	no	no	no	former	mild	1703.5	34.6125	43256.528592	0	Q4	37.18	less than 50	less than 28
2017-2018	94047	2	138	45	Female	Mexican American	less than college	35.6	yes	no	yes	no	now	heavy	4149	28.0445	17535.002889	0	Q3	25.95	less than 50	more than 28
2017-2018	94049	1	139	66	Female	black	college	58.7	yes	yes	no	no	never	moderate	1819.5	17.059	2194.421729	1	Q2	19.42	more than 50	more than 28
2017-2018	94050	2	146	55	Female	white	less than college	27.3	yes	yes	no	yes	never	moderate	1888	34.1345	20175.3918345	1	Q4	37.18	more than 50	less than 28
2017-2018	94057	1	135	62	Female	white	less than college	32.2	yes	yes	no	no	now	moderate	2285	17.816	7128.076894	0	Q2	19.42	more than 50	more than 28
2017-2018	94058	1	140	61	Female	white	college	44.8	yes	yes	no	yes	former	moderate	1101.5	10.07	25214.747784	0	Q1	12.77	more than 50	more than 28
2017-2018	94059	2	135	54	Female	Mexican American	less than college	31.1	no	yes	no	no	now	heavy	2528.5	26.7975	2550.1014535	0	Q3	25.95	more than 50	more than 28
2017-2018	94060	1	140	59	Male	white	college	41	yes	no	no	yes	never	mild	1321	26.665	23400.380959	0	Q3	25.95	more than 50	more than 28
2017-2018	94061	1	144	36	Female	Mexican American	less than college	32.9	yes	no	yes	no	never	heavy	1286.5	33.012	42771.5449775	0	Q4	37.18	less than 50	more than 28
2017-2018	94065	1	139	69	Female	black	less than college	27.4	yes	yes	yes	no	never	mild	841	11.884	14098.7537725	0	Q1	12.77	more than 50	less than 28
2017-2018	94067	2	140	44	Male	Mexican American	less than college	35.8	yes	no	no	no	former	mild	3822	34.22	9560.3831935	1	Q4	37.18	less than 50	more than 28
2017-2018	94068	1	143	69	Male	white	college	28.2	no	yes	no	no	former	mild	1908.5	29.624	153306.610325	0	Q3	25.95	more than 50	more than 28
2017-2018	94069	2	147	61	Male	white	less than college	31.3	yes	yes	yes	yes	never	never	1666.5	19.253	53746.689282	0	Q2	19.42	more than 50	more than 28
2017-2018	94073	1	145	69	Male	other	less than college	34.9	yes	yes	yes	yes	former	mild	3192.5	37.583	9016.0206565	1	Q4	37.18	more than 50	more than 28
2017-2018	94074	2	142	29	Male	white	college	20.6	yes	no	no	no	never	mild	1760.5	28.541	199918.9284935	0	Q3	25.95	less than 50	less than 28
2017-2018	94080	1	142	79	Female	white	less than college	22.3	yes	yes	no	no	never	mild	1632.5	31.202	62086.0666365	0	Q4	37.18	more than 50	less than 28
2017-2018	94082	1	148	69	Female	white	college	22.3	yes	yes	no	no	never	mild	2059	27.3765	137457.828734	0	Q3	25.95	more than 50	less than 28
2017-2018	94086	2	139	80	Female	white	less than college	25.2	yes	yes	no	no	former	moderate	1872.5	24.981	24856.390641	1	Q3	25.95	more than 50	less than 28
2017-2018	94092	2	136	52	Male	Mexican American	less than college	27.1	yes	yes	no	yes	never	mild	1569.5	20.307	8700.7169845	0	Q2	19.42	more than 50	less than 28
2017-2018	94093	2	140	36	Male	white	less than college	34.4	no	no	yes	no	former	heavy	2034	23.533	43190.48674	0	Q3	25.95	less than 50	more than 28
2017-2018	94096	2	144	80	Male	white	college	26.7	yes	yes	no	no	former	mild	2775	37.4045	39072.0091565	0	Q4	37.18	more than 50	less than 28
2017-2018	94097	1	135	62	Female	white	less than college	35.7	yes	no	no	no	former	moderate	1346	18.1325	9209.393688	1	Q2	19.42	more than 50	more than 28
2017-2018	94098	1	144	23	Female	black	college	30.3	no	no	no	no	never	heavy	2079.5	19.477	7039.245774	0	Q2	19.42	less than 50	more than 28
2017-2018	94101	2	138	64	Female	other	college	29.7	yes	yes	no	no	never	mild	1541.5	19.1865	6473.87822	0	Q2	19.42	more than 50	more than 28
2017-2018	94105	2	141	46	Female	Mexican American	college	28	yes	no	no	no	now	moderate	1878.5	35.512	7978.203523	0	Q4	37.18	less than 50	more than 28
2017-2018	94108	1	148	64	Male	Mexican American	less than college	26.4	yes	yes	no	no	former	heavy	2318	20.512	7683.552571	0	Q2	19.42	more than 50	less than 28
2017-2018	94114	1	147	20	Male	black	less than college	17.2	no	no	no	no	never	never	2454.5	26.852	6379.4775055	0	Q3	25.95	less than 50	less than 28
2017-2018	94116	2	137	60	Female	white	college	25.1	yes	yes	no	no	never	mild	813	12.0175	36039.879585	0	Q1	12.77	more than 50	less than 28
2017-2018	94117	1	135	57	Female	white	less than college	74.8	yes	yes	yes	no	now	mild	2453	34.6195	7181.791313	1	Q4	37.18	more than 50	more than 28
2017-2018	94126	1	147	62	Female	black	less than college	33.6	yes	yes	yes	no	never	never	1646.5	24.2965	2795.3541	0	Q3	25.95	more than 50	more than 28
2017-2018	94127	1	138	34	Female	other	less than college	25.5	no	no	no	no	never	never	1943.5	20.605	15165.658039	0	Q2	19.42	less than 50	less than 28
2017-2018	94128	2	144	35	Male	black	college	38.3	yes	no	no	no	never	mild	2003	22.587	33347.436511	0	Q3	25.95	less than 50	more than 28
2017-2018	94130	1	144	27	Female	black	college	26.5	no	no	no	no	never	moderate	1047.5	8.4315	5943.1793175	0	Q1	12.77	less than 50	less than 28
2017-2018	94131	1	146	39	Female	white	college	45.1	no	no	yes	no	never	mild	1708.5	14.111	12454.605969	1	Q1	12.77	less than 50	more than 28
2017-2018	94133	1	148	28	Male	Mexican American	college	23.9	no	no	no	no	never	moderate	2840.5	35.4575	37590.9893485	0	Q4	37.18	less than 50	less than 28
2017-2018	94134	2	138	61	Female	other	college	28.7	yes	no	no	no	never	heavy	1389.5	10.152	22813.5594195	0	Q1	12.77	more than 50	more than 28
2017-2018	94137	1	134	49	Female	black	college	24.5	no	yes	no	no	never	mild	1453	18.6085	40458.0170645	0	Q2	19.42	less than 50	less than 28
2017-2018	94139	2	138	49	Female	other	college	32	no	no	no	no	now	heavy	2389	34.96	5900.551473	0	Q4	37.18	less than 50	more than 28
2017-2018	94141	1	141	71	Male	black	college	24.4	no	yes	no	no	never	never	2861	37.364	14742.8284575	0	Q4	37.18	more than 50	less than 28
2017-2018	94151	1	139	23	Male	other	college	27.9	no	no	no	no	never	mild	1878.5	15.399	76116.2771005	0	Q1	12.77	less than 50	less than 28
2017-2018	94155	1	148	56	Male	other	college	38	yes	yes	yes	yes	never	mild	1754	13.5695	4027.0976445	1	Q1	12.77	more than 50	more than 28
2017-2018	94157	2	140	60	Female	other	less than college	18.3	yes	no	no	no	never	never	1059	5.628	14529.9025355	0	Q1	12.77	more than 50	less than 28
2017-2018	94160	1	134	22	Female	white	college	23.1	no	no	no	no	never	heavy	1302	18.492	108071.132136	0	Q2	19.42	less than 50	less than 28
2017-2018	94166	2	136	28	Male	white	college	31.6	yes	no	no	no	never	mild	3621.5	48.9845	32657.0864565	0	Q4	37.18	less than 50	more than 28
2017-2018	94168	1	139	66	Female	other	less than college	32.4	yes	yes	no	no	former	never	1341.5	19.7685	13134.2814715	0	Q2	19.42	more than 50	more than 28
2017-2018	94173	1	145	68	Female	black	less than college	33.6	no	yes	no	no	former	moderate	829.5	6.576	2773.980101	1	Q1	12.77	more than 50	more than 28
2017-2018	94175	2	139	77	Male	white	less than college	26.1	yes	yes	no	no	former	mild	5995	56.183	7267.248703	0	Q4	37.18	more than 50	less than 28
2017-2018	94176	1	135	24	Female	white	college	27.7	no	no	no	no	never	mild	1974.5	30.4105	164549.0362875	0	Q4	37.18	less than 50	less than 28
2017-2018	94177	2	140	59	Female	Mexican American	college	25.9	no	no	no	no	never	never	1412.5	13.881	6502.4661805	0	Q1	12.77	more than 50	less than 28
2017-2018	94178	2	142	34	Male	white	college	43.5	no	yes	no	no	now	heavy	1565	21.004	124577.9617425	0	Q2	19.42	less than 50	more than 28
2017-2018	94179	2	139	72	Male	white	less than college	49.7	yes	yes	yes	yes	former	mild	1932.5	21.2335	6928.130361	0	Q2	19.42	more than 50	more than 28
2017-2018	94181	1	138	36	Female	other	less than college	31.8	yes	yes	no	no	never	never	2460.5	21.4485	15165.658039	0	Q2	19.42	less than 50	more than 28
2017-2018	94183	1	142	49	Male	white	college	44.5	yes	yes	no	no	never	moderate	1963	32.92	42492.151689	0	Q4	37.18	less than 50	more than 28
2017-2018	94189	2	136	21	Female	Mexican American	less than college	40.1	yes	no	no	no	never	heavy	2294.5	34.9095	14626.1238565	0	Q4	37.18	less than 50	more than 28
2017-2018	94190	1	148	43	Male	other	college	25.7	no	no	no	no	now	mild	2544	29.871	10897.873703	0	Q3	25.95	less than 50	less than 28
2017-2018	94192	2	142	54	Female	white	less than college	41.8	yes	no	yes	no	now	moderate	795	10.3575	203304.02107	0	Q1	12.77	more than 50	more than 28
2017-2018	94193	2	137	58	Female	black	college	41.1	yes	yes	no	no	never	moderate	2748	22.8085	7802.9494415	1	Q3	25.95	more than 50	more than 28
2017-2018	94201	1	148	77	Male	other	college	23.5	yes	yes	no	no	former	mild	2261	24.2835	23622.922068	0	Q3	25.95	more than 50	less than 28
2017-2018	94202	2	148	70	Male	white	college	36.8	no	no	no	no	never	mild	2120.5	24.053	2351.373774	0	Q3	25.95	more than 50	more than 28
2017-2018	94207	2	137	62	Male	black	less than college	30.8	yes	yes	no	yes	now	mild	2303.5	20.071	11372.258353	0	Q2	19.42	more than 50	more than 28
2017-2018	94208	1	147	45	Female	black	college	46	yes	yes	no	yes	never	mild	2365.5	46.7585	3123.664936	0	Q4	37.18	less than 50	more than 28
2017-2018	94211	2	137	23	Female	white	college	18.6	no	no	no	no	never	mild	1388.5	10.6535	89402.646691	0	Q1	12.77	less than 50	less than 28
2017-2018	94219	2	137	23	Female	Mexican American	college	22.7	no	no	no	no	never	moderate	1658.5	29.7435	19308.466736	0	Q3	25.95	less than 50	less than 28
2017-2018	94223	2	139	43	Female	other	college	29.3	yes	no	no	no	former	heavy	2747.5	35.929	6606.5061505	0	Q4	37.18	less than 50	more than 28
2017-2018	94227	2	142	80	Male	white	college	32.3	no	yes	no	no	never	mild	1390	16.3005	25660.382267	0	Q1	12.77	more than 50	more than 28
2017-2018	94232	1	143	70	Male	white	college	27.5	yes	yes	yes	no	never	mild	1979.5	31.4475	128239.425741	0	Q4	37.18	more than 50	less than 28
2017-2018	94233	1	148	62	Male	Mexican American	less than college	24.7	no	no	no	no	former	heavy	1071	9.8995	12865.700172	0	Q1	12.77	more than 50	less than 28
2017-2018	94237	2	145	63	Male	white	college	36.4	yes	yes	yes	no	never	mild	2869.5	38.6595	216210.318297	0	Q4	37.18	more than 50	more than 28
2017-2018	94241	1	136	30	Female	other	college	30.1	yes	no	no	no	never	mild	1358.5	21.497	35528.92243	0	Q2	19.42	less than 50	more than 28
2017-2018	94242	1	139	60	Male	black	less than college	25	yes	yes	yes	yes	now	heavy	2530.5	48.0055	6332.805622	0	Q4	37.18	more than 50	less than 28
2017-2018	94245	2	136	31	Female	white	college	26.6	no	no	no	no	now	heavy	2810.5	40.1705	19382.2210555	0	Q4	37.18	less than 50	less than 28
2017-2018	94247	2	143	27	Male	white	less than college	45.7	yes	yes	no	no	former	heavy	3728	48.126	43989.723467	1	Q4	37.18	less than 50	more than 28
2017-2018	94248	2	148	38	Female	black	less than college	32	no	no	no	no	never	mild	1592.5	7.7475	6541.560448	0	Q1	12.77	less than 50	more than 28
2017-2018	94249	1	136	66	Female	black	college	33.9	no	no	no	no	never	mild	1173	11.836	11985.9434585	1	Q1	12.77	more than 50	more than 28
2017-2018	94251	1	145	22	Female	white	less than college	24.8	yes	no	no	no	now	moderate	730.5	4.5485	24991.6905305	0	Q1	12.77	less than 50	less than 28
2017-2018	94253	2	148	70	Female	other	college	36.8	yes	yes	no	no	never	mild	1446.5	20.141	3503.8189915	1	Q2	19.42	more than 50	more than 28
2017-2018	94255	2	136	43	Male	Mexican American	college	31.6	yes	yes	no	no	never	heavy	1346	17.3205	48068.485915	1	Q2	19.42	less than 50	more than 28
2017-2018	94258	2	139	51	Male	white	less than college	28.7	yes	no	no	no	never	mild	2059	23.732	6380.6194885	0	Q3	25.95	more than 50	more than 28
2017-2018	94262	1	135	22	Male	Mexican American	less than college	19.4	no	no	no	no	never	mild	6695	88.174	73351.429346	0	Q4	37.18	less than 50	less than 28
2017-2018	94267	2	136	80	Female	other	college	24.7	no	yes	no	no	never	never	2522	26.783	16540.659568	0	Q3	25.95	more than 50	less than 28
2017-2018	94270	2	138	33	Male	Mexican American	less than college	24.9	yes	no	no	no	never	heavy	2377	27.876	42089.2214	0	Q3	25.95	less than 50	less than 28
2017-2018	94274	1	137	58	Female	other	college	32.9	no	no	yes	no	never	moderate	1515.5	10.9695	71091.7137265	0	Q1	12.77	more than 50	more than 28
2017-2018	94275	2	140	54	Male	Mexican American	college	31	yes	yes	no	no	never	heavy	2836	40.312	8941.1141045	0	Q4	37.18	more than 50	more than 28
2017-2018	94277	2	148	41	Female	other	less than college	28.3	yes	no	no	no	never	never	561	3.6865	2822.0296535	0	Q1	12.77	less than 50	more than 28
2017-2018	94279	2	138	39	Male	other	college	24.2	yes	no	no	no	never	mild	1785.5	24.965	7027.8664855	0	Q3	25.95	less than 50	less than 28
2017-2018	94286	1	143	75	Female	black	college	23.3	yes	yes	no	no	never	mild	2272.5	23.2165	4975.0233335	0	Q3	25.95	more than 50	less than 28
2017-2018	94287	2	142	20	Male	white	less than college	35.3	yes	no	no	no	never	mild	1803.5	51.2215	206139.090898	0	Q4	37.18	less than 50	more than 28
2017-2018	94290	1	144	35	Female	other	college	33.3	yes	no	no	no	never	mild	1643	23.024	8097.0962365	0	Q3	25.95	less than 50	more than 28
2017-2018	94293	2	135	64	Male	white	college	30	no	yes	no	no	never	mild	2939.5	35.2655	87713.323595	0	Q4	37.18	more than 50	more than 28
2017-2018	94295	1	137	48	Female	other	less than college	32.8	yes	no	no	no	never	never	2206	15.5905	8589.982754	0	Q1	12.77	less than 50	more than 28
2017-2018	94300	2	142	69	Female	white	college	35.8	yes	yes	no	no	never	moderate	2365.5	30.256	133861.6433745	1	Q4	37.18	more than 50	more than 28
2017-2018	94304	1	141	40	Male	other	college	23.4	no	no	no	no	never	mild	1574.5	25.9325	3927.0289355	0	Q3	25.95	less than 50	less than 28
2017-2018	94306	2	145	22	Female	white	college	18.5	no	no	no	no	never	moderate	2550	28.338	70528.5577855	0	Q3	25.95	less than 50	less than 28
2017-2018	94309	2	135	54	Female	other	less than college	31.6	no	yes	yes	no	never	never	1536	18.6705	24917.639715	0	Q2	19.42	more than 50	more than 28
2017-2018	94314	1	137	48	Male	other	less than college	23.7	no	no	no	no	now	mild	3028	40.3705	41569.2906545	0	Q4	37.18	less than 50	less than 28
2017-2018	94319	1	148	44	Male	white	college	26.4	yes	no	no	no	former	mild	1967.5	45.3035	84089.364601	0	Q4	37.18	less than 50	less than 28
2017-2018	94321	2	136	60	Male	black	less than college	33.2	no	no	no	no	former	moderate	1308	17.298	3194.9806695	0	Q2	19.42	more than 50	more than 28
2017-2018	94323	1	137	60	Male	other	college	28.8	yes	yes	no	no	never	mild	1904	31.297	2851.0480645	0	Q4	37.18	more than 50	more than 28
2017-2018	94324	1	141	50	Female	white	less than college	31.4	yes	yes	yes	no	former	moderate	2749	32.5895	132344.062555	0	Q4	37.18	more than 50	more than 28
2017-2018	94330	2	147	57	Female	white	less than college	37.3	yes	yes	yes	no	never	never	1320.5	19.5415	120937.333736	0	Q2	19.42	more than 50	more than 28
2017-2018	94336	2	138	74	Male	other	college	28.3	no	yes	yes	no	never	mild	880	9.0475	5650.3903245	0	Q1	12.77	more than 50	more than 28
2017-2018	94337	2	147	44	Male	other	college	46.2	yes	yes	no	no	never	mild	5035	78.217	47800.5521385	0	Q4	37.18	less than 50	more than 28
2017-2018	94339	2	146	37	Male	other	college	31.6	yes	no	no	no	never	heavy	2384.5	43.658	37170.3630465	0	Q4	37.18	less than 50	more than 28
2017-2018	94340	2	141	25	Male	white	less than college	34.4	no	no	no	no	now	moderate	2452.5	29.478	58596.556752	0	Q3	25.95	less than 50	more than 28
2017-2018	94342	2	135	57	Female	black	college	34.6	yes	yes	no	yes	never	mild	281	4.608	25265.28678	0	Q1	12.77	more than 50	more than 28
2017-2018	94350	1	136	54	Male	other	college	28.5	yes	no	no	no	never	mild	2417.5	20.3865	9927.7216265	0	Q2	19.42	more than 50	more than 28
2017-2018	94352	2	138	70	Female	other	less than college	28.7	yes	no	yes	yes	former	mild	1457.5	11.3545	25837.8624295	1	Q1	12.77	more than 50	more than 28
2017-2018	94356	1	144	58	Male	black	college	27.5	yes	no	no	no	now	heavy	5466.5	59.799	22480.3580535	0	Q4	37.18	more than 50	less than 28
2017-2018	94359	1	144	36	Male	Mexican American	less than college	30.9	yes	yes	no	no	now	heavy	2605	40.1735	46557.472573	0	Q4	37.18	less than 50	more than 28
2017-2018	94360	2	143	44	Male	other	less than college	31.7	yes	yes	no	yes	now	heavy	2428	31.8205	115232.6255675	0	Q4	37.18	less than 50	more than 28
2017-2018	94362	1	141	79	Male	white	college	27.8	yes	yes	yes	no	former	mild	2873	31.744	5992.596613	0	Q4	37.18	more than 50	less than 28
2017-2018	94366	2	138	25	Male	other	college	25.3	no	no	no	no	never	mild	2248.5	44.56	6908.307605	0	Q4	37.18	less than 50	less than 28
2017-2018	94372	1	147	68	Male	black	college	36.8	yes	yes	yes	no	never	mild	2891	26.798	1182.9036865	0	Q3	25.95	more than 50	more than 28
2017-2018	94374	2	136	52	Female	Mexican American	college	34.5	yes	no	no	no	never	heavy	2866	39.6055	11849.584839	0	Q4	37.18	more than 50	more than 28
2017-2018	94375	1	137	30	Female	other	college	21.7	yes	yes	no	no	never	moderate	1383	30.483	27673.7522095	0	Q4	37.18	less than 50	less than 28
2017-2018	94376	1	140	66	Male	black	college	28.3	yes	no	no	no	now	moderate	3428.5	53.4675	5536.4323305	0	Q4	37.18	more than 50	more than 28
2017-2018	94377	1	138	33	Male	white	college	50	no	yes	no	no	now	moderate	3371.5	31.1855	15395.501636	0	Q4	37.18	less than 50	more than 28
2017-2018	94379	2	139	24	Female	white	less than college	28.8	yes	no	no	yes	former	moderate	895.5	11.184	2967.8662835	1	Q1	12.77	less than 50	more than 28
2017-2018	94382	1	136	32	Female	white	college	19	yes	no	no	no	never	moderate	1748.5	16.4345	104609.3823845	0	Q2	19.42	less than 50	less than 28
2017-2018	94386	2	141	71	Female	white	college	38.4	yes	yes	yes	no	never	mild	1251.5	22.273	9589.487407	0	Q2	19.42	more than 50	more than 28
2017-2018	94388	1	139	33	Female	black	college	33.1	no	no	no	no	never	mild	2421.5	37.5825	6594.1797165	0	Q4	37.18	less than 50	more than 28
2017-2018	94390	2	138	72	Female	other	college	35.2	yes	yes	yes	no	never	mild	1809.5	14.8585	3872.716293	1	Q1	12.77	more than 50	more than 28
2017-2018	94392	1	143	25	Male	black	college	25.1	no	no	no	no	never	moderate	3529.5	34.978	13049.539801	0	Q4	37.18	less than 50	less than 28
2017-2018	94393	2	146	36	Male	other	less than college	29.4	yes	no	no	no	never	mild	6369.5	96.7565	19842.2410925	0	Q4	37.18	less than 50	more than 28
2017-2018	94398	1	134	39	Female	black	less than college	30.3	yes	yes	no	no	now	never	1340	19.613	22248.872351	0	Q2	19.42	less than 50	more than 28
2017-2018	94399	1	136	62	Female	other	college	34.5	yes	no	yes	no	former	moderate	2215	31.3065	14117.4365495	1	Q4	37.18	more than 50	more than 28
2017-2018	94401	1	145	57	Male	white	college	25.5	yes	no	no	no	never	mild	4311	39.5075	199295.9405305	0	Q4	37.18	more than 50	less than 28
2017-2018	94404	1	142	80	Female	white	less than college	22.3	yes	yes	no	yes	former	mild	1706	17.8085	13534.3304935	0	Q2	19.42	more than 50	less than 28
2017-2018	94405	2	146	39	Female	white	less than college	31.1	no	no	yes	no	now	heavy	1175.5	13.5795	46870.174371	0	Q1	12.77	less than 50	more than 28
2017-2018	94407	2	146	76	Female	white	college	31.3	no	yes	no	no	never	mild	1580.5	13.0785	135392.774491	0	Q1	12.77	more than 50	more than 28
2017-2018	94410	1	138	80	Female	black	college	30.5	yes	yes	no	no	never	never	1317.5	21.177	3018.832117	1	Q2	19.42	more than 50	more than 28
2017-2018	94414	1	144	32	Male	black	less than college	41	yes	no	no	no	now	never	622.5	8.003	26864.3501345	0	Q1	12.77	less than 50	more than 28
2017-2018	94415	1	139	37	Male	other	college	23.1	no	no	no	no	now	mild	1742	35.787	27634.3952485	0	Q4	37.18	less than 50	less than 28
2017-2018	94418	1	134	76	Female	white	less than college	35.7	yes	yes	no	no	former	mild	1851.5	16.9765	99259.4456825	0	Q2	19.42	more than 50	more than 28
2017-2018	94425	1	134	75	Female	white	college	30.1	yes	yes	no	no	never	mild	1619	18.225	51224.885177	0	Q2	19.42	more than 50	more than 28
2017-2018	94428	2	146	60	Male	other	college	42	yes	yes	yes	no	never	mild	2095.5	35.2745	3318.2871575	0	Q4	37.18	more than 50	more than 28
2017-2018	94430	1	146	25	Female	other	college	52.5	yes	no	yes	no	never	moderate	2361.5	26.517	8127.5360365	0	Q3	25.95	less than 50	more than 28
2017-2018	94431	2	135	47	Male	white	college	55.3	yes	yes	yes	no	former	mild	1871	21.901	7700.023012	0	Q2	19.42	less than 50	more than 28
2017-2018	94432	1	136	71	Female	Mexican American	college	36.1	yes	yes	yes	no	now	mild	2084	29.448	4844.571684	0	Q3	25.95	more than 50	more than 28
2017-2018	94433	1	139	46	Male	black	less than college	36.2	no	yes	yes	no	never	moderate	2209.5	33.039	34243.9471605	0	Q4	37.18	less than 50	more than 28
2017-2018	94434	2	144	26	Female	other	college	27.3	no	no	no	no	never	heavy	1182.5	9.3685	7080.2534865	0	Q1	12.77	less than 50	less than 28
2017-2018	94438	2	134	80	Male	other	college	24	no	no	no	yes	former	mild	1289.5	14.772	35250.483987	0	Q1	12.77	more than 50	less than 28
2017-2018	94443	2	141	32	Male	Mexican American	less than college	30.2	yes	no	no	no	now	mild	1308.5	12.444	17626.5626145	0	Q1	12.77	less than 50	more than 28
2017-2018	94446	1	137	28	Female	other	less than college	31.8	yes	no	no	no	never	moderate	1408.5	27.734	28263.859932	0	Q3	25.95	less than 50	more than 28
2017-2018	94453	2	141	20	Female	white	college	31	yes	no	no	no	now	heavy	1654.5	14.515	19002.9067865	0	Q1	12.77	less than 50	more than 28
2017-2018	94459	2	145	52	Female	black	less than college	50.4	yes	yes	yes	yes	former	mild	2356	24.4885	12666.542195	0	Q3	25.95	more than 50	more than 28
2017-2018	94460	1	147	61	Female	black	college	28.6	no	no	no	no	never	mild	1019	8.3795	2485.903206	0	Q1	12.77	more than 50	more than 28
2017-2018	94463	2	146	26	Female	black	less than college	42.6	yes	no	no	no	now	mild	1807.5	20.113	12886.066353	0	Q2	19.42	less than 50	more than 28
2017-2018	94464	2	136	77	Male	white	college	37.2	yes	yes	yes	yes	never	mild	2076.5	13.794	82324.707226	1	Q1	12.77	more than 50	more than 28
2017-2018	94465	1	146	31	Male	other	less than college	30.9	yes	no	no	no	former	heavy	6330.5	119.7575	8106.4424085	0	Q4	37.18	less than 50	more than 28
2017-2018	94469	2	134	37	Female	other	college	38.7	no	no	no	no	never	moderate	873	12.53	19795.028604	1	Q1	12.77	less than 50	more than 28
2017-2018	94470	2	143	64	Male	white	less than college	29.3	yes	yes	no	no	now	heavy	1728.5	18.888	34223.8970925	0	Q2	19.42	more than 50	more than 28
2017-2018	94473	2	143	73	Female	white	college	30.8	yes	no	no	no	never	mild	1312	14.587	93232.921213	1	Q1	12.77	more than 50	more than 28
2017-2018	94474	2	139	55	Male	white	less than college	23	yes	yes	yes	no	never	mild	1733.5	19.543	119471.297608	0	Q2	19.42	more than 50	less than 28
2017-2018	94475	2	136	26	Female	Mexican American	less than college	18.7	no	no	no	no	never	never	1430.5	26.4005	50642.9771325	0	Q3	25.95	less than 50	less than 28
2017-2018	94476	1	139	55	Female	white	college	24.2	no	no	no	no	never	mild	1573.5	15.729	387570.765438	0	Q1	12.77	more than 50	less than 28
2017-2018	94479	1	146	64	Female	white	less than college	33	yes	yes	no	no	former	never	1172	16.0745	21800.258438	0	Q1	12.77	more than 50	more than 28
2017-2018	94481	1	142	31	Female	other	less than college	33.1	yes	no	no	no	now	mild	1738.5	14.746	22412.22964	0	Q1	12.77	less than 50	more than 28
2017-2018	94483	1	148	74	Female	other	college	31.3	yes	yes	no	no	never	moderate	1974.5	15.324	16241.4900575	0	Q1	12.77	more than 50	more than 28
2017-2018	94486	2	146	44	Female	black	college	31.2	yes	yes	yes	no	now	mild	2341.5	15.3575	26272.1749505	1	Q1	12.77	less than 50	more than 28
2017-2018	94497	2	139	45	Male	other	less than college	28.9	yes	yes	no	no	now	mild	3812	17.3295	7357.415145	0	Q2	19.42	less than 50	more than 28
2017-2018	94499	1	138	62	Male	black	less than college	22.4	no	yes	no	yes	never	mild	4413	31.2765	3260.938325	0	Q4	37.18	more than 50	less than 28
2017-2018	94503	1	139	52	Female	black	less than college	19.2	yes	no	no	no	now	moderate	2806	66.8815	13146.9134235	0	Q4	37.18	more than 50	less than 28
2017-2018	94504	1	144	28	Male	black	less than college	24.3	no	no	no	no	never	moderate	741	14.9605	77426.5366465	0	Q1	12.77	less than 50	less than 28
2017-2018	94507	2	148	34	Male	black	less than college	45.4	yes	no	no	no	never	mild	2195.5	25.9975	10108.70017	0	Q3	25.95	less than 50	more than 28
2017-2018	94508	1	134	34	Female	black	college	30.8	no	no	no	no	never	heavy	882.5	11.973	20346.771531	0	Q1	12.77	less than 50	more than 28
2017-2018	94510	2	136	49	Female	white	less than college	32.6	no	no	no	no	never	moderate	2584	41.3545	55537.6701205	0	Q4	37.18	less than 50	more than 28
2017-2018	94512	2	140	43	Female	Mexican American	less than college	25.3	yes	yes	yes	no	never	mild	2883.5	23.502	5860.326715	0	Q3	25.95	less than 50	less than 28
2017-2018	94519	1	136	59	Male	white	college	29.6	yes	yes	no	no	never	never	2623.5	25.2145	92211.582678	0	Q3	25.95	more than 50	more than 28
2017-2018	94525	2	139	66	Female	white	less than college	33.4	yes	yes	yes	no	former	moderate	2333	23.9055	25403.470388	0	Q3	25.95	more than 50	more than 28
2017-2018	94528	1	137	34	Male	other	less than college	60.6	no	yes	no	no	never	mild	2482.5	42.2745	14309.2653905	0	Q4	37.18	less than 50	more than 28
2017-2018	94530	2	137	22	Male	black	college	26.1	no	no	no	no	never	heavy	1498.5	19.5365	12595.4047985	0	Q2	19.42	less than 50	less than 28
2017-2018	94531	1	144	34	Female	Mexican American	college	29.6	yes	no	no	no	never	mild	1624	13.771	14916.5548355	0	Q1	12.77	less than 50	more than 28
2017-2018	94532	2	135	36	Female	Mexican American	college	30.2	yes	no	no	no	never	heavy	3216.5	29.505	36016.5165745	0	Q3	25.95	less than 50	more than 28
2017-2018	94534	1	135	80	Male	white	college	28.3	no	no	yes	no	never	never	2585	23.699	18690.2325115	0	Q3	25.95	more than 50	more than 28
2017-2018	94538	1	148	42	Male	other	college	25.7	no	no	no	no	never	mild	1988	22.133	4570.5337565	0	Q2	19.42	less than 50	less than 28
2017-2018	94539	1	136	55	Female	white	college	30.4	no	no	no	no	now	mild	863	6.9895	42957.175148	0	Q1	12.77	more than 50	more than 28
2017-2018	94541	2	139	79	Female	black	less than college	21.7	no	yes	no	no	never	never	931	12.446	14989.238179	0	Q1	12.77	more than 50	less than 28
2017-2018	94549	1	136	80	Male	white	less than college	28.2	yes	yes	no	yes	former	mild	2899	34.03	8166.110096	0	Q4	37.18	more than 50	more than 28
2017-2018	94552	1	144	56	Female	other	college	24.3	yes	no	no	no	never	never	1163	12.7965	6646.7430115	0	Q1	12.77	more than 50	less than 28
2017-2018	94553	1	145	72	Female	white	college	29	yes	no	yes	no	never	mild	1685.5	18.497	51616.498234	0	Q2	19.42	more than 50	more than 28
2017-2018	94557	1	145	35	Female	black	college	34.7	yes	yes	no	yes	never	heavy	1465	11.7185	4983.998682	0	Q1	12.77	less than 50	more than 28
2017-2018	94559	2	144	41	Male	Mexican American	less than college	36.8	yes	yes	no	no	never	heavy	3348	25.093	90988.6951465	0	Q3	25.95	less than 50	more than 28
2017-2018	94560	2	143	24	Female	white	college	35.8	yes	no	no	no	never	never	2605.5	35.2835	18917.4811055	0	Q4	37.18	less than 50	more than 28
2017-2018	94564	2	148	80	Female	other	less than college	25.1	yes	yes	no	yes	never	mild	1367.5	21.3965	9707.6228845	0	Q2	19.42	more than 50	less than 28
2017-2018	94565	2	145	45	Female	other	less than college	33.3	yes	yes	no	no	never	moderate	2413.5	22.384	56739.193112	0	Q2	19.42	less than 50	more than 28
2017-2018	94569	1	142	27	Female	white	college	25.2	no	no	no	no	never	heavy	1467	15.3405	15631.83832	0	Q1	12.77	less than 50	less than 28
2017-2018	94570	2	139	48	Male	white	less than college	33.7	yes	no	yes	no	now	heavy	2757.5	16.4215	4669.455565	0	Q2	19.42	less than 50	more than 28
2017-2018	94575	1	142	80	Female	white	less than college	21.1	yes	yes	no	no	never	never	1597.5	13.14	26348.9521575	1	Q1	12.77	more than 50	less than 28
2017-2018	94577	1	138	30	Female	white	college	19.6	yes	no	no	no	never	mild	956.5	11.398	28020.622845	0	Q1	12.77	less than 50	less than 28
2017-2018	94583	1	145	80	Male	white	less than college	21.3	no	yes	no	no	now	mild	1886.5	39.5645	3202.927811	0	Q4	37.18	more than 50	less than 28
2017-2018	94586	2	144	74	Female	white	college	20	yes	yes	no	no	former	mild	1766.5	21.7185	90480.716874	0	Q2	19.42	more than 50	less than 28
2017-2018	94589	1	135	33	Male	white	college	30.4	yes	no	no	no	never	mild	2667	23.398	89915.1252445	0	Q3	25.95	less than 50	more than 28
2017-2018	94590	1	143	65	Female	other	less than college	34.1	yes	yes	no	no	never	never	796.5	4.9175	6024.404137	0	Q1	12.77	more than 50	more than 28
2017-2018	94591	1	140	42	Male	white	college	28.1	no	yes	no	no	now	mild	3084	117.7925	30256.3293545	0	Q4	37.18	less than 50	more than 28
2017-2018	94594	1	136	42	Female	black	college	44.5	no	no	no	no	former	mild	2488	30.546	5877.735324	0	Q4	37.18	less than 50	more than 28
2017-2018	94596	1	146	45	Male	white	college	24.1	no	no	no	no	never	mild	2507.5	22.6635	14292.2188515	0	Q3	25.95	less than 50	less than 28
2017-2018	94605	1	146	42	Male	black	less than college	31.8	no	yes	no	no	never	mild	2520.5	38.3855	24031.2679	0	Q4	37.18	less than 50	more than 28
2017-2018	94606	2	139	57	Female	white	college	25.7	yes	yes	yes	no	former	heavy	1764	23.5455	4564.4957715	0	Q3	25.95	more than 50	less than 28
2017-2018	94608	1	148	24	Male	Mexican American	college	24.4	yes	no	no	no	never	moderate	1701.5	17.048	32363.731826	0	Q2	19.42	less than 50	less than 28
2017-2018	94615	1	136	47	Female	other	college	37.4	yes	yes	yes	yes	former	mild	1066	9.1355	15176.991026	1	Q1	12.77	less than 50	more than 28
2017-2018	94618	2	136	49	Male	white	college	32.7	no	yes	no	no	former	mild	3055.5	27.2365	56178.094407	0	Q3	25.95	less than 50	more than 28
2017-2018	94623	2	145	48	Female	white	college	23.9	no	no	no	no	never	mild	2693.5	24.9425	145668.040246	0	Q3	25.95	less than 50	less than 28
2017-2018	94625	1	146	22	Male	black	less than college	22.2	no	no	no	no	now	heavy	1414.5	15.8275	13912.0077555	0	Q1	12.77	less than 50	less than 28
2017-2018	94631	2	142	21	Female	black	less than college	25.9	no	no	no	no	never	moderate	2558.5	31.751	66186.86866	0	Q4	37.18	less than 50	less than 28
2017-2018	94632	2	141	70	Female	white	college	27.9	no	yes	no	no	never	mild	1766	24.4525	39614.3524855	0	Q3	25.95	more than 50	less than 28
2017-2018	94633	2	140	68	Female	white	college	25.7	yes	no	no	no	former	mild	3126.5	61.84	92872.886917	0	Q4	37.18	more than 50	less than 28
2017-2018	94638	1	146	35	Male	black	less than college	32.9	no	yes	no	no	now	mild	2066.5	40.0905	37618.306346	0	Q4	37.18	less than 50	more than 28
2017-2018	94640	1	141	55	Female	other	college	31.8	yes	no	no	no	never	never	1875.5	16.1795	11281.638334	0	Q1	12.77	more than 50	more than 28
2017-2018	94644	1	140	24	Male	white	less than college	18.9	yes	no	no	no	never	heavy	2084	21.7285	14851.002087	0	Q2	19.42	less than 50	less than 28
2017-2018	94652	2	138	74	Female	white	college	28	yes	yes	no	no	never	mild	1579	16.8695	19853.002583	0	Q2	19.42	more than 50	more than 28
2017-2018	94654	1	143	61	Female	white	college	26.4	yes	yes	no	no	never	moderate	1718	13.128	36802.2478625	0	Q1	12.77	more than 50	less than 28
2017-2018	94664	1	148	41	Male	other	college	21.7	yes	no	no	no	never	heavy	2687.5	47.255	3814.0905445	0	Q4	37.18	less than 50	less than 28
2017-2018	94666	1	145	38	Female	black	college	31.5	yes	no	no	no	never	mild	1640	22.0895	7375.9628875	0	Q2	19.42	less than 50	more than 28
2017-2018	94669	1	136	38	Male	white	college	25	no	no	no	no	former	mild	2305.5	24.6335	83264.949146	0	Q3	25.95	less than 50	less than 28
2017-2018	94677	1	147	25	Female	white	less than college	35.3	no	no	no	no	never	heavy	1422.5	18.0125	83338.6665245	0	Q2	19.42	less than 50	more than 28
2017-2018	94678	1	134	58	Female	white	college	24.2	yes	no	no	no	never	moderate	1511	16.8105	241423.2533815	0	Q2	19.42	more than 50	less than 28
2017-2018	94684	2	139	38	Female	white	less than college	29.2	no	no	no	no	never	mild	2027	16.6325	16679.7872795	0	Q2	19.42	less than 50	more than 28
2017-2018	94686	1	137	33	Female	white	less than college	25.6	yes	no	no	no	now	heavy	2049.5	24.949	57801.5851835	0	Q3	25.95	less than 50	less than 28
2017-2018	94688	2	143	61	Male	white	college	31.7	no	no	no	no	never	mild	2541.5	23.0515	46587.5268305	0	Q3	25.95	more than 50	more than 28
2017-2018	94689	1	139	22	Male	other	college	30.9	yes	no	no	no	never	never	1764	27.1165	12772.493532	0	Q3	25.95	less than 50	more than 28
2017-2018	94696	2	142	43	Female	white	college	22.2	yes	yes	no	no	never	mild	3933	31.262	7741.75703	0	Q4	37.18	less than 50	less than 28
2017-2018	94697	2	137	23	Female	white	college	18.4	no	no	no	no	never	mild	1801.5	18.308	89402.646691	0	Q2	19.42	less than 50	less than 28
2017-2018	94698	2	146	59	Female	black	less than college	20.5	yes	yes	no	no	now	heavy	2737	22.476	7868.6227805	0	Q2	19.42	more than 50	less than 28
2017-2018	94706	2	138	43	Female	other	college	27.1	no	no	no	no	never	never	1809	15.9495	6509.7357525	0	Q1	12.77	less than 50	less than 28
2017-2018	94708	2	142	41	Male	white	college	30.9	yes	no	no	no	never	heavy	1955	19.012	22302.440085	0	Q2	19.42	less than 50	more than 28
2017-2018	94710	2	143	35	Male	black	less than college	25.7	no	no	no	no	now	heavy	812.5	6.285	6867.413783	0	Q1	12.77	less than 50	less than 28
2017-2018	94716	2	147	76	Female	white	college	30.5	yes	no	no	no	never	never	1584.5	20.014	37613.54802	1	Q2	19.42	more than 50	more than 28
2017-2018	94719	2	141	56	Female	Mexican American	less than college	31.8	yes	no	no	no	never	mild	1406	12.1715	6282.561965	0	Q1	12.77	more than 50	more than 28
2017-2018	94720	1	145	22	Male	black	college	33.9	yes	no	no	yes	never	moderate	2527.5	23.246	18355.277247	0	Q3	25.95	less than 50	more than 28
2017-2018	94721	2	148	30	Male	other	less than college	44.6	yes	yes	no	no	never	heavy	3045.5	30.9725	76957.4157265	0	Q4	37.18	less than 50	more than 28
2017-2018	94725	2	140	56	Male	white	college	35.6	yes	no	yes	no	former	mild	1451.5	22.0945	96495.8612985	0	Q2	19.42	more than 50	more than 28
2017-2018	94726	2	141	46	Female	white	college	29.4	yes	yes	yes	no	never	moderate	2103.5	30.6495	98060.2491275	0	Q4	37.18	less than 50	more than 28
2017-2018	94729	2	145	37	Male	black	less than college	33.3	yes	yes	no	no	now	moderate	1281.5	26.2945	14959.2968465	0	Q3	25.95	less than 50	more than 28
2017-2018	94730	2	142	62	Female	Mexican American	college	27.3	yes	no	yes	yes	never	moderate	1746.5	16.981	1960.646792	0	Q2	19.42	more than 50	less than 28
2017-2018	94731	1	141	44	Female	black	college	26.6	yes	no	no	no	never	never	1716.5	21.123	9568.1655585	0	Q2	19.42	less than 50	less than 28
2017-2018	94732	1	138	45	Female	black	college	27.3	no	yes	yes	no	never	mild	2437	27.1605	4181.927307	0	Q3	25.95	less than 50	less than 28
2017-2018	94736	2	138	51	Male	other	college	25.6	yes	no	yes	no	never	never	1446.5	26.219	4515.1639645	0	Q3	25.95	more than 50	less than 28
2017-2018	94739	1	140	57	Male	white	college	27.2	yes	no	no	no	now	mild	1778.5	16.977	25717.0018465	1	Q2	19.42	more than 50	less than 28
2017-2018	94740	1	144	46	Female	other	college	21.9	yes	no	no	no	former	moderate	3321.5	35.7145	4523.019865	0	Q4	37.18	less than 50	less than 28
2017-2018	94747	1	140	59	Female	white	college	24.9	yes	yes	no	no	now	mild	831.5	7.1765	108060.2426555	0	Q1	12.77	more than 50	less than 28
2017-2018	94752	1	134	73	Male	white	less than college	25.9	yes	yes	no	no	never	mild	2128.5	35.3955	55596.6843215	0	Q4	37.18	more than 50	less than 28
2017-2018	94754	2	139	65	Female	white	less than college	35	yes	yes	yes	no	never	never	2061.5	22.8785	66801.4838005	0	Q3	25.95	more than 50	more than 28
2017-2018	94761	2	135	24	Male	other	college	27.6	yes	no	no	no	now	heavy	2559.5	28.9495	15090.326249	0	Q3	25.95	less than 50	less than 28
2017-2018	94763	1	136	43	Male	black	less than college	35.7	no	yes	yes	no	former	mild	1158	16.108	21807.240989	0	Q1	12.77	less than 50	more than 28
2017-2018	94764	2	147	43	Female	black	college	41.5	yes	no	no	no	now	heavy	1573	20.6445	14722.5412705	1	Q2	19.42	less than 50	more than 28
2017-2018	94766	2	134	42	Male	black	college	33.1	no	no	no	no	never	mild	1800.5	21.959	19274.250802	0	Q2	19.42	less than 50	more than 28
2017-2018	94768	2	145	80	Male	white	college	34.7	no	yes	no	no	former	mild	2261.5	27.672	47460.591865	0	Q3	25.95	more than 50	more than 28
2017-2018	94775	1	136	26	Female	black	college	32	yes	no	no	no	never	mild	1399	10.1475	8596.441308	0	Q1	12.77	less than 50	more than 28
2017-2018	94776	1	140	72	Male	other	college	25.4	yes	yes	yes	no	former	never	1588.5	36.334	3842.907165	0	Q4	37.18	more than 50	less than 28
2017-2018	94780	1	148	74	Male	Mexican American	college	30.1	yes	yes	no	no	former	mild	1851	27.264	12957.1946835	0	Q3	25.95	more than 50	more than 28
2017-2018	94786	2	143	24	Female	white	college	32	yes	no	no	no	never	never	1565.5	25	46526.3743705	0	Q3	25.95	less than 50	more than 28
2017-2018	94788	2	146	53	Female	other	college	21.5	yes	no	no	no	never	mild	1076	15.312	6707.1361	0	Q1	12.77	more than 50	less than 28
2017-2018	94793	1	137	40	Male	Mexican American	college	32.9	yes	no	no	no	never	heavy	3362.5	31.5745	13940.3249505	0	Q4	37.18	less than 50	more than 28
2017-2018	94795	2	135	27	Female	Mexican American	college	21	no	no	no	no	never	moderate	1082.5	6.169	9775.348508	0	Q1	12.77	less than 50	less than 28
2017-2018	94797	1	137	66	Female	other	less than college	25.5	yes	yes	no	no	never	never	1308	19.009	3420.315325	0	Q2	19.42	more than 50	less than 28
2017-2018	94812	2	138	46	Male	other	college	27.6	yes	no	no	no	now	mild	2093.5	24.536	5809.494599	0	Q3	25.95	less than 50	less than 28
2017-2018	94813	2	140	62	Female	other	college	26.7	yes	yes	no	no	never	never	1097.5	8.857	10589.0873035	0	Q1	12.77	more than 50	less than 28
2017-2018	94819	1	148	32	Female	Mexican American	less than college	24	no	no	no	no	never	mild	1638	26.317	13601.2538775	0	Q3	25.95	less than 50	less than 28
2017-2018	94826	2	135	66	Female	black	college	29.8	yes	yes	no	no	now	mild	1108	19.219	4224.063853	0	Q2	19.42	more than 50	more than 28
2017-2018	94832	1	141	71	Female	white	college	29	no	yes	no	no	never	mild	2386.5	27.1355	120236.9899205	1	Q3	25.95	more than 50	more than 28
2017-2018	94834	1	135	62	Female	white	college	36.1	yes	yes	yes	no	never	mild	2345.5	29.417	15815.161765	1	Q3	25.95	more than 50	more than 28
2017-2018	94850	1	143	46	Male	white	less than college	21.2	no	no	no	no	now	heavy	2109.5	24.817	14861.7813965	0	Q3	25.95	less than 50	less than 28
2017-2018	94856	2	137	77	Female	white	less than college	23.3	yes	no	no	no	former	moderate	1864	24.407	28863.735421	0	Q3	25.95	more than 50	less than 28
2017-2018	94858	1	142	44	Female	white	less than college	38.8	yes	no	no	yes	former	heavy	1608	30.458	45990.640555	1	Q4	37.18	less than 50	more than 28
2017-2018	94860	2	148	33	Female	black	college	37.2	no	no	no	no	never	heavy	2452.5	27.77	5229.614637	0	Q3	25.95	less than 50	more than 28
2017-2018	94862	1	136	53	Female	other	college	19.6	yes	yes	no	no	never	mild	1339.5	16.748	29940.107175	0	Q2	19.42	more than 50	less than 28
2017-2018	94863	1	138	51	Male	other	college	32.9	yes	yes	yes	no	former	mild	1583.5	17.749	8255.886314	0	Q2	19.42	more than 50	more than 28
2017-2018	94867	1	147	55	Male	white	less than college	31.9	yes	no	no	no	never	moderate	3683	45.5	160031.7401765	0	Q4	37.18	more than 50	more than 28
2017-2018	94868	1	148	59	Male	other	college	36.9	yes	yes	no	no	never	mild	3671	39.656	11310.138167	0	Q4	37.18	more than 50	more than 28
2017-2018	94873	2	146	21	Male	Mexican American	college	45.3	yes	no	no	no	never	heavy	1181.5	16.9035	34675.8189945	0	Q2	19.42	less than 50	more than 28
2017-2018	94877	2	135	71	Male	Mexican American	less than college	35.9	no	yes	yes	yes	former	mild	1379	13.036	6218.304462	0	Q1	12.77	more than 50	more than 28
2017-2018	94878	2	145	37	Female	black	less than college	32.5	no	no	no	no	never	heavy	1331	24.056	15397.105301	0	Q3	25.95	less than 50	more than 28
2017-2018	94879	2	148	48	Female	other	college	32.3	no	no	no	no	former	mild	1402	16.4785	2122.1076545	0	Q2	19.42	less than 50	more than 28
2017-2018	94882	1	138	55	Female	other	less than college	24.2	yes	no	yes	no	never	mild	992.5	8.7565	32232.2040185	0	Q1	12.77	more than 50	less than 28
2017-2018	94885	1	144	64	Male	black	college	36.7	yes	yes	yes	no	former	mild	2192	37.644	8893.061011	0	Q4	37.18	more than 50	more than 28
2017-2018	94889	2	136	41	Female	Mexican American	less than college	37.3	no	no	no	no	never	never	2099.5	23.9995	11261.8999065	0	Q3	25.95	less than 50	more than 28
2017-2018	94891	1	147	40	Female	black	college	27.2	yes	yes	no	no	never	moderate	1653.5	14.97	34861.665476	0	Q1	12.77	less than 50	less than 28
2017-2018	94894	2	134	50	Male	white	college	38.5	yes	no	no	no	never	mild	2600.5	26.0395	65141.6549335	0	Q3	25.95	more than 50	more than 28
2017-2018	94896	2	144	50	Female	black	less than college	34.2	no	no	no	no	never	heavy	1231	17.283	8601.2849625	1	Q2	19.42	more than 50	more than 28
2017-2018	94898	1	142	74	Female	white	less than college	40.6	yes	yes	yes	no	never	never	1353	14.5625	17965.3494305	1	Q1	12.77	more than 50	more than 28
2017-2018	94899	1	147	32	Female	black	less than college	31.4	no	no	no	no	never	moderate	1348.5	13.9425	25149.40479	0	Q1	12.77	less than 50	more than 28
2017-2018	94902	2	137	67	Female	other	less than college	21.7	yes	no	yes	no	never	never	975	7.1945	3308.419699	0	Q1	12.77	more than 50	less than 28
2017-2018	94903	2	144	49	Male	black	college	38.4	no	yes	no	no	never	mild	2944.5	30.745	14012.411919	0	Q4	37.18	less than 50	more than 28
2017-2018	94906	1	140	46	Male	white	less than college	27.7	yes	no	no	no	former	heavy	2954	38.8985	22754.4052395	0	Q4	37.18	less than 50	less than 28
2017-2018	94907	1	139	80	Female	white	college	32.5	yes	yes	yes	yes	never	never	1437	11.9855	57907.422744	1	Q1	12.77	more than 50	more than 28
2017-2018	94916	1	145	26	Female	black	less than college	33.1	yes	yes	no	no	never	mild	1371	12.9465	12260.199604	0	Q1	12.77	less than 50	more than 28
2017-2018	94918	1	139	71	Male	other	less than college	33.4	yes	no	yes	no	former	heavy	2701	17.8045	26837.061286	0	Q2	19.42	more than 50	more than 28
2017-2018	94920	1	136	58	Female	black	college	37.8	yes	yes	no	no	former	never	2013.5	31.933	28503.4390995	0	Q4	37.18	more than 50	more than 28
2017-2018	94921	2	138	61	Female	other	college	27.9	no	yes	no	no	never	moderate	2869.5	31.189	4168.2952805	0	Q4	37.18	more than 50	less than 28
2017-2018	94922	1	139	66	Male	black	college	23.2	yes	no	no	no	former	mild	2700	33.424	10604.6839685	0	Q4	37.18	more than 50	less than 28
2017-2018	94926	2	142	37	Male	white	less than college	21.8	no	no	no	no	now	moderate	2800	171.352	81149.64703	0	Q4	37.18	less than 50	less than 28
2017-2018	94927	2	148	28	Female	other	college	42.7	yes	yes	no	no	never	mild	3220	36.1215	7394.2487165	1	Q4	37.18	less than 50	more than 28
2017-2018	94929	1	144	78	Male	white	college	23.3	yes	yes	no	no	former	mild	2435	17.4875	42458.4027445	0	Q2	19.42	more than 50	less than 28
2017-2018	94931	1	142	63	Female	white	less than college	32.5	yes	yes	no	no	former	mild	2402.5	25.2255	28063.6924155	0	Q3	25.95	more than 50	more than 28
2017-2018	94933	1	136	54	Female	Mexican American	less than college	40.8	yes	no	yes	no	never	heavy	905.5	10.2255	9490.2369155	0	Q1	12.77	more than 50	more than 28
2017-2018	94935	2	141	41	Female	other	less than college	28.8	yes	no	no	no	former	mild	1673	19.334	58870.797596	0	Q2	19.42	less than 50	more than 28
2017-2018	94936	1	144	25	Female	black	college	35.5	no	no	no	no	never	mild	1481.5	25.5455	19375.995976	0	Q3	25.95	less than 50	more than 28
2017-2018	94937	2	135	59	Male	white	less than college	20.5	no	yes	no	yes	now	mild	8105.5	89.865	2528.9259875	0	Q4	37.18	more than 50	less than 28
2017-2018	94939	2	145	31	Male	other	college	20.8	no	no	no	no	now	heavy	4961	71.859	7220.983168	0	Q4	37.18	less than 50	less than 28
2017-2018	94941	1	144	28	Male	black	college	33.5	no	no	no	no	never	moderate	3162	26.065	18213.8697485	0	Q3	25.95	less than 50	more than 28
2017-2018	94946	2	141	23	Male	white	college	35.7	yes	no	yes	no	now	heavy	3007.5	27.117	17821.809314	0	Q3	25.95	less than 50	more than 28
2017-2018	94952	1	145	63	Female	white	college	38.2	yes	yes	no	no	never	mild	2025.5	19.4085	40948.880425	0	Q2	19.42	more than 50	more than 28
2017-2018	94957	2	146	43	Male	white	college	33	yes	no	no	no	former	moderate	935.5	22.243	48226.576237	0	Q2	19.42	less than 50	more than 28
2017-2018	94958	2	138	58	Female	other	college	21.2	no	yes	no	no	never	never	1678.5	16.505	13127.432419	0	Q2	19.42	more than 50	less than 28
2017-2018	94959	1	139	48	Male	black	college	31.2	yes	yes	no	no	never	mild	1723.5	18.368	15683.220561	0	Q2	19.42	less than 50	more than 28
2017-2018	94962	2	138	57	Female	other	college	19.9	yes	yes	no	no	never	mild	1313.5	11.576	8871.918792	0	Q1	12.77	more than 50	less than 28
2017-2018	94964	2	143	48	Male	Mexican American	less than college	29.4	no	no	no	no	now	heavy	1610.5	19.404	51904.9858115	0	Q2	19.42	less than 50	more than 28
2017-2018	94966	1	141	44	Male	other	less than college	27.5	yes	yes	yes	no	former	moderate	2748	43.807	21785.216742	0	Q4	37.18	less than 50	less than 28
2017-2018	94967	2	134	40	Female	black	college	34.8	no	no	no	no	never	mild	1260.5	22.0985	25582.372538	0	Q2	19.42	less than 50	more than 28
2017-2018	94969	1	142	80	Male	white	less than college	29.6	yes	no	no	no	never	mild	1416.5	12.608	7992.8145015	1	Q1	12.77	more than 50	more than 28
2017-2018	94972	2	142	39	Female	white	less than college	30.8	yes	no	no	no	now	mild	1904.5	11.8965	30704.378914	1	Q1	12.77	less than 50	more than 28
2017-2018	94975	1	141	56	Male	black	college	24	yes	no	no	no	never	mild	2556	20.3255	29995.9080935	0	Q2	19.42	more than 50	less than 28
2017-2018	94977	2	146	75	Female	white	college	30.1	yes	yes	no	no	never	never	820	7.587	13547.9458525	0	Q1	12.77	more than 50	more than 28
2017-2018	94980	2	148	60	Female	black	college	26.3	yes	yes	yes	no	never	heavy	1382	12.57	11063.874431	0	Q1	12.77	more than 50	less than 28
2017-2018	94982	2	145	32	Female	black	college	20.8	yes	no	no	no	never	mild	2678	30.5005	8162.632808	0	Q4	37.18	less than 50	less than 28
2017-2018	94986	1	142	62	Male	white	college	35.3	yes	yes	no	no	never	mild	1434.5	25.9755	31641.0991185	0	Q3	25.95	more than 50	more than 28
2017-2018	94987	2	134	63	Female	white	less than college	49.1	yes	yes	yes	no	never	mild	1862	15.945	13164.021182	1	Q1	12.77	more than 50	more than 28
2017-2018	94989	2	146	35	Male	other	less than college	25.1	yes	no	no	no	now	heavy	2321.5	16.913	8923.2641525	0	Q2	19.42	less than 50	less than 28
2017-2018	94990	2	142	56	Male	black	less than college	29.9	no	no	yes	no	now	mild	2478.5	23.334	11764.4364785	0	Q3	25.95	more than 50	more than 28
2017-2018	94991	2	146	26	Male	black	college	25.5	no	no	no	no	now	mild	3705	28.907	38892.382654	0	Q3	25.95	less than 50	less than 28
2017-2018	94995	2	136	58	Male	other	college	29.1	yes	no	yes	no	never	mild	2803	28.4205	18408.870632	0	Q3	25.95	more than 50	more than 28
2017-2018	94997	2	140	44	Female	other	college	19.6	no	no	no	no	never	never	2504.5	24.905	11043.903365	0	Q3	25.95	less than 50	less than 28
2017-2018	95001	2	141	80	Female	white	college	30.3	yes	yes	yes	no	former	mild	2081.5	25.1305	4862.280239	0	Q3	25.95	more than 50	more than 28
2017-2018	95002	2	141	26	Male	Mexican American	less than college	28.9	yes	no	no	no	now	heavy	2041.5	33.1955	26879.2688805	0	Q4	37.18	less than 50	more than 28
2017-2018	95007	2	143	79	Male	white	less than college	24.4	yes	no	no	yes	former	mild	1946.5	24.613	12034.903378	0	Q3	25.95	more than 50	less than 28
2017-2018	95019	2	139	40	Male	white	less than college	24.3	no	yes	no	no	now	heavy	2987.5	35.483	14799.46452	0	Q4	37.18	less than 50	less than 28
2017-2018	95020	2	145	80	Female	black	college	26.1	yes	yes	yes	no	former	mild	1358.5	21.782	4609.5622855	0	Q2	19.42	more than 50	less than 28
2017-2018	95025	2	142	57	Male	white	college	37.4	no	yes	no	no	never	mild	3231	35.3465	251719.0063795	0	Q4	37.18	more than 50	more than 28
2017-2018	95026	1	146	20	Male	black	college	24.2	no	no	no	no	never	never	4782.5	76.006	7246.6037285	0	Q4	37.18	less than 50	less than 28
2017-2018	95027	1	134	76	Female	other	less than college	22.6	yes	yes	no	no	former	never	1421	16.308	4725.759933	0	Q1	12.77	more than 50	less than 28
2017-2018	95028	2	141	30	Male	white	less than college	30.4	yes	no	no	no	former	mild	2010	16.951	36623.179847	0	Q2	19.42	less than 50	more than 28
2017-2018	95029	2	140	43	Female	black	college	32.9	yes	yes	no	no	never	moderate	1910.5	12.9115	4633.595089	0	Q1	12.77	less than 50	more than 28
2017-2018	95034	1	143	61	Female	white	college	23.7	yes	no	no	no	never	mild	2024.5	22.0255	212929.973054	0	Q2	19.42	more than 50	less than 28
2017-2018	95035	2	143	42	Male	other	college	41.7	yes	no	yes	no	former	mild	2469	57.854	27270.8679575	0	Q4	37.18	less than 50	more than 28
2017-2018	95039	2	137	23	Female	white	college	22.1	no	no	no	no	never	moderate	594	5.965	27324.3664445	0	Q1	12.77	less than 50	less than 28
2017-2018	95042	2	146	65	Female	other	less than college	32	yes	yes	yes	no	never	never	1112.5	15.1195	2787.2795075	0	Q1	12.77	more than 50	more than 28
2017-2018	95044	2	139	67	Female	white	college	40	yes	yes	no	no	former	mild	1743	28.2125	6839.7129525	1	Q3	25.95	more than 50	more than 28
2017-2018	95045	1	145	69	Female	white	college	28.5	yes	yes	no	no	never	mild	1568.5	23.531	37768.635325	1	Q3	25.95	more than 50	more than 28
2017-2018	95047	2	139	74	Male	white	college	31.2	yes	no	yes	no	former	mild	1419.5	17.349	2274.28058	0	Q2	19.42	more than 50	more than 28
2017-2018	95048	1	143	23	Male	white	college	26.5	yes	no	no	no	former	mild	2069	26.4505	69436.035682	0	Q3	25.95	less than 50	less than 28
2017-2018	95051	2	143	52	Male	black	college	47	yes	yes	yes	no	now	heavy	2490.5	31.894	7852.756549	0	Q4	37.18	more than 50	more than 28
2017-2018	95056	1	139	34	Female	other	college	41.1	yes	no	no	no	now	mild	1592.5	21.314	7774.612528	0	Q2	19.42	less than 50	more than 28
2017-2018	95058	2	146	36	Female	white	less than college	63.4	yes	no	yes	no	never	moderate	1558	10.9445	85627.5363355	1	Q1	12.77	less than 50	more than 28
2017-2018	95059	2	146	53	Male	white	less than college	33.1	yes	yes	no	no	never	heavy	1507	20.889	21162.6627395	0	Q2	19.42	more than 50	more than 28
2017-2018	95060	1	140	44	Female	other	college	24.3	no	yes	no	no	never	mild	1941.5	29.1075	8072.8083735	0	Q3	25.95	less than 50	less than 28
2017-2018	95061	2	141	45	Male	Mexican American	less than college	25.3	yes	no	no	no	now	heavy	4013	35.385	59076.500024	0	Q4	37.18	less than 50	less than 28
2017-2018	95064	1	147	27	Male	black	college	25.1	no	no	no	no	now	heavy	4169	47.357	4294.2188415	0	Q4	37.18	less than 50	less than 28
2017-2018	95067	1	144	55	Female	black	less than college	51.2	no	no	no	no	never	mild	2522	27.382	15987.9415345	0	Q3	25.95	more than 50	more than 28
2017-2018	95074	1	144	37	Female	black	college	27.3	no	no	no	no	never	moderate	1872	38.564	28300.080802	0	Q4	37.18	less than 50	less than 28
2017-2018	95077	1	148	47	Male	other	college	25	yes	no	no	no	now	mild	2632.5	42.9375	10897.873703	0	Q4	37.18	less than 50	less than 28
2017-2018	95080	1	134	28	Male	other	college	31	no	no	no	no	former	mild	2249	27.014	26976.4991685	0	Q3	25.95	less than 50	more than 28
2017-2018	95083	1	145	37	Male	white	less than college	42.9	yes	yes	no	no	never	mild	2282.5	29.3705	20834.9874405	0	Q3	25.95	less than 50	more than 28
2017-2018	95088	1	135	50	Female	Mexican American	college	33.1	yes	no	no	no	never	never	1771.5	23.3005	27863.287085	0	Q3	25.95	more than 50	more than 28
2017-2018	95089	2	146	31	Female	black	less than college	32.8	yes	yes	yes	no	now	heavy	1802	13.028	30596.8834735	0	Q1	12.77	less than 50	more than 28
2017-2018	95091	1	146	62	Male	black	less than college	24.2	yes	yes	no	no	now	moderate	2799.5	34.7915	13109.690562	1	Q4	37.18	more than 50	less than 28
2017-2018	95093	2	148	51	Female	Mexican American	less than college	28.9	yes	no	no	no	never	heavy	1694.5	16.0535	19623.1175835	0	Q1	12.77	more than 50	more than 28
2017-2018	95094	2	141	37	Female	other	less than college	28.4	yes	no	no	no	never	never	913	18.481	11029.0539635	0	Q2	19.42	less than 50	more than 28
2017-2018	95097	2	147	66	Female	white	college	27.3	yes	no	no	no	never	never	2457	26.6455	204930.7724165	0	Q3	25.95	more than 50	less than 28
2017-2018	95098	1	140	68	Male	other	college	35.1	yes	yes	no	no	former	mild	2938	34.9185	12121.494691	1	Q4	37.18	more than 50	more than 28
2017-2018	95099	1	148	70	Female	other	less than college	19.8	yes	no	no	no	never	mild	1208	17.991	29130.7542995	0	Q2	19.42	more than 50	less than 28
2017-2018	95103	2	137	39	Male	other	college	28.9	no	no	no	no	never	mild	4110.5	49.7175	29631.9788045	1	Q4	37.18	less than 50	more than 28
2017-2018	95105	2	139	67	Male	white	college	28.6	yes	yes	yes	yes	former	moderate	3879.5	64.001	61616.070013	0	Q4	37.18	more than 50	more than 28
2017-2018	95110	1	148	67	Female	Mexican American	college	27.9	yes	yes	no	yes	former	moderate	1194	17.9335	4402.3318465	1	Q2	19.42	more than 50	less than 28
2017-2018	95114	2	148	34	Male	Mexican American	college	35.7	yes	no	no	no	never	mild	1101	16.142	13921.2434075	0	Q1	12.77	less than 50	more than 28
2017-2018	95115	1	144	33	Female	black	less than college	20.9	no	no	no	no	never	mild	727	16.444	32030.6102175	0	Q2	19.42	less than 50	less than 28
2017-2018	95118	2	138	57	Male	other	college	26.3	yes	yes	no	no	never	mild	1080.5	15.9845	3589.76156	0	Q1	12.77	more than 50	less than 28
2017-2018	95121	2	142	66	Female	Mexican American	college	30.7	yes	yes	no	no	never	mild	1370	19.3765	2437.378742	0	Q2	19.42	more than 50	more than 28
2017-2018	95123	1	143	50	Female	other	college	35.2	no	no	no	no	never	moderate	2421	24.5075	24371.076299	0	Q3	25.95	more than 50	more than 28
2017-2018	95124	2	146	58	Male	black	less than college	16.8	yes	yes	no	no	now	heavy	3964	47.04	22481.448332	0	Q4	37.18	more than 50	less than 28
2017-2018	95128	2	145	33	Female	black	college	33.9	yes	no	no	no	now	mild	848.5	10.2915	8162.632808	0	Q1	12.77	less than 50	more than 28
2017-2018	95131	2	139	60	Male	white	less than college	25.2	no	no	no	no	never	never	2048.5	26.215	5595.5040565	0	Q3	25.95	more than 50	less than 28
2017-2018	95134	2	137	37	Male	Mexican American	less than college	27.1	yes	no	no	no	never	mild	1636.5	45.2435	18800.783065	0	Q4	37.18	less than 50	less than 28
2017-2018	95137	2	139	53	Female	white	college	22.1	yes	no	no	no	never	mild	1382.5	19.002	41052.651587	0	Q2	19.42	more than 50	less than 28
2017-2018	95138	1	141	71	Female	white	less than college	21	yes	yes	no	no	now	mild	1558.5	26.245	52984.2997825	0	Q3	25.95	more than 50	less than 28
2017-2018	95140	2	136	42	Female	Mexican American	college	29.8	yes	yes	no	no	never	moderate	2117	18.685	27954.9488885	0	Q2	19.42	less than 50	more than 28
2017-2018	95148	2	142	56	Female	black	less than college	35.4	yes	yes	yes	no	never	mild	1920.5	22.1635	34000.9260985	0	Q2	19.42	more than 50	more than 28
2017-2018	95149	1	146	48	Female	white	less than college	44.9	yes	yes	no	no	never	mild	3094	31.738	178157.6601455	1	Q4	37.18	less than 50	more than 28
2017-2018	95151	1	140	80	Female	white	less than college	34.5	no	no	yes	yes	never	mild	1506	15.961	7741.541205	0	Q1	12.77	more than 50	more than 28
2017-2018	95152	2	147	59	Male	black	college	26.6	no	yes	no	no	never	heavy	1471	15.333	18446.876127	0	Q1	12.77	more than 50	less than 28
2017-2018	95153	2	139	23	Female	white	less than college	43.4	no	no	no	no	now	heavy	1921.5	25.147	53380.575321	1	Q3	25.95	less than 50	more than 28
2017-2018	95157	1	143	54	Male	black	college	28.9	no	no	no	no	never	never	2056.5	22.9905	37600.054861	0	Q3	25.95	more than 50	more than 28
2017-2018	95168	1	144	59	Female	black	college	24.7	yes	yes	yes	no	never	moderate	2066.5	22.8155	3453.6932525	0	Q3	25.95	more than 50	less than 28
2017-2018	95171	2	141	41	Female	white	less than college	40.2	yes	no	yes	no	now	heavy	2220.5	19.5435	9633.024855	1	Q2	19.42	less than 50	more than 28
2017-2018	95172	2	136	71	Female	Mexican American	less than college	26.6	yes	yes	yes	no	never	mild	1317.5	21.1675	42358.1512055	0	Q2	19.42	more than 50	less than 28
2017-2018	95177	2	140	57	Female	other	less than college	23.8	no	yes	no	no	never	never	1342	12.681	8265.2867415	0	Q1	12.77	more than 50	less than 28
2017-2018	95179	1	138	31	Female	white	college	47	yes	no	no	no	never	moderate	1095	16.83	33248.071413	0	Q2	19.42	less than 50	more than 28
2017-2018	95181	2	145	39	Male	white	college	21.3	no	no	no	no	former	moderate	2185	19.959	29537.058502	0	Q2	19.42	less than 50	less than 28
2017-2018	95182	2	134	56	Male	other	college	34.7	yes	yes	no	no	never	mild	1725.5	18.63	12557.5620275	0	Q2	19.42	more than 50	more than 28
2017-2018	95186	2	138	28	Female	other	college	27.2	yes	no	no	no	never	never	1705	19.902	19262.977217	0	Q2	19.42	less than 50	less than 28
2017-2018	95189	2	143	66	Male	black	college	36	no	yes	no	yes	former	mild	983.5	8.5055	1501.717009	0	Q1	12.77	more than 50	more than 28
2017-2018	95190	1	144	28	Female	Mexican American	college	19	no	no	no	no	former	mild	2680	27.587	34876.5720635	0	Q3	25.95	less than 50	less than 28
2017-2018	95197	1	136	34	Male	white	less than college	36.5	yes	yes	no	no	now	heavy	1962.5	43.653	43427.217696	0	Q4	37.18	less than 50	more than 28
2017-2018	95199	1	147	61	Female	black	less than college	38.6	no	yes	yes	no	never	moderate	1861	24.231	8347.202886	1	Q3	25.95	more than 50	more than 28
2017-2018	95202	1	135	23	Female	white	college	25.1	no	no	no	no	never	mild	3246	27.387	88554.105436	0	Q3	25.95	less than 50	less than 28
2017-2018	95203	1	144	54	Male	black	college	25.4	yes	yes	no	no	former	moderate	1868	28.318	14741.157382	0	Q3	25.95	more than 50	less than 28
2017-2018	95206	2	134	47	Male	black	college	19.2	no	no	no	no	never	mild	2597.5	31.812	6530.254157	0	Q4	37.18	less than 50	less than 28
2017-2018	95207	1	138	71	Female	black	less than college	26.3	yes	yes	no	no	now	moderate	2652.5	35.4435	4400.3327265	0	Q4	37.18	more than 50	less than 28
2017-2018	95210	1	135	44	Female	white	college	28.1	yes	no	no	no	never	moderate	1122.5	16.42	31066.749111	0	Q2	19.42	less than 50	more than 28
2017-2018	95213	1	148	25	Male	Mexican American	less than college	23.8	no	no	no	no	former	mild	2997	33.031	50355.1970275	0	Q4	37.18	less than 50	less than 28
2017-2018	95215	2	145	52	Female	white	college	37.1	yes	yes	yes	no	now	heavy	2039	19.3675	50940.3123675	0	Q2	19.42	more than 50	more than 28
2017-2018	95216	2	134	50	Male	other	college	25.9	yes	yes	no	no	now	mild	1475.5	18.013	24000.0901005	1	Q2	19.42	more than 50	less than 28
2017-2018	95220	2	142	61	Female	Mexican American	less than college	29.3	yes	no	no	no	never	mild	1613.5	15.2015	5137.75136	0	Q1	12.77	more than 50	more than 28
2017-2018	95221	2	146	35	Female	other	college	24.2	no	no	no	no	now	heavy	1462	8.863	10894.1576715	1	Q1	12.77	less than 50	less than 28
2017-2018	95222	2	145	72	Female	other	college	35.2	no	yes	no	no	former	moderate	1112	16.7265	47771.1211185	1	Q2	19.42	more than 50	more than 28
2017-2018	95224	2	136	73	Male	other	college	24.5	yes	yes	no	no	now	mild	2580.5	18.002	10842.471137	0	Q2	19.42	more than 50	less than 28
2017-2018	95227	2	134	22	Male	other	college	26.9	yes	no	no	no	never	mild	2604	22.8495	35605.0127315	0	Q3	25.95	less than 50	less than 28
2017-2018	95228	2	146	46	Male	white	college	25.9	yes	yes	no	no	never	mild	2318.5	31.0755	171195.266758	0	Q4	37.18	less than 50	less than 28
2017-2018	95231	1	142	32	Male	other	less than college	28.7	no	yes	no	no	now	mild	2828.5	41.091	28180.0054155	0	Q4	37.18	less than 50	more than 28
2017-2018	95233	2	140	21	Female	Mexican American	less than college	38.2	yes	no	no	no	never	moderate	1315	29.2075	26234.4274725	0	Q3	25.95	less than 50	more than 28
2017-2018	95236	1	148	76	Female	Mexican American	less than college	23.9	yes	no	no	no	never	never	920	12.5715	7789.584842	0	Q1	12.77	more than 50	less than 28
2017-2018	95237	2	147	29	Male	white	college	22.6	no	no	no	no	never	moderate	3663	43.4415	30186.7200605	0	Q4	37.18	less than 50	less than 28
2017-2018	95239	2	136	23	Female	Mexican American	less than college	30.7	yes	no	yes	no	never	never	2407.5	37.611	13645.5900815	0	Q4	37.18	less than 50	more than 28
2017-2018	95242	1	136	58	Female	black	college	28.1	yes	yes	no	no	never	mild	2180	20.5565	15168.5825405	0	Q2	19.42	more than 50	more than 28
2017-2018	95247	2	136	64	Female	other	college	36.1	yes	yes	yes	no	former	never	1796	21.398	30387.268122	0	Q2	19.42	more than 50	more than 28
2017-2018	95251	1	135	38	Female	white	less than college	40.6	yes	yes	no	no	never	mild	1679.5	21.32	31143.954088	1	Q2	19.42	less than 50	more than 28
2017-2018	95257	1	141	39	Female	black	college	26.9	yes	no	no	no	never	never	1116.5	10.328	5762.467153	0	Q1	12.77	less than 50	less than 28
2017-2018	95258	1	140	62	Male	other	college	37.4	yes	no	yes	no	former	heavy	1417.5	31.6075	11110.9338015	0	Q4	37.18	more than 50	more than 28
2017-2018	95260	1	144	26	Male	white	college	24.2	no	no	no	no	never	mild	4846.5	66.9365	57781.6774285	0	Q4	37.18	less than 50	less than 28
2017-2018	95262	1	137	24	Female	other	less than college	29.1	no	no	no	no	never	heavy	3055	12.794	19358.083863	0	Q1	12.77	less than 50	more than 28
2017-2018	95266	2	139	58	Female	white	less than college	34.5	yes	no	no	yes	never	moderate	2476	21.542	114741.3906995	0	Q2	19.42	more than 50	more than 28
2017-2018	95272	2	139	80	Female	white	college	19.9	yes	no	no	no	never	mild	1918	21.903	5777.616703	0	Q2	19.42	more than 50	less than 28
2017-2018	95273	1	136	62	Male	Mexican American	college	30.9	yes	no	no	no	now	mild	2466	26.8065	6230.680211	0	Q3	25.95	more than 50	more than 28
2017-2018	95274	2	142	48	Female	white	less than college	43.6	yes	yes	yes	no	former	moderate	1928	12.8505	44071.2596835	1	Q1	12.77	less than 50	more than 28
2017-2018	95275	2	147	41	Female	other	college	21.4	yes	no	no	no	never	mild	1913	25.525	10363.626826	0	Q3	25.95	less than 50	less than 28
2017-2018	95276	2	147	33	Male	white	college	32.2	no	no	no	no	former	mild	2890.5	30.843	56219.580388	0	Q4	37.18	less than 50	more than 28
2017-2018	95278	2	146	43	Female	other	less than college	33.2	yes	no	yes	no	never	heavy	1732	15.808	5687.6187565	1	Q1	12.77	less than 50	more than 28
2017-2018	95280	2	146	42	Female	white	less than college	31	no	no	no	no	now	moderate	2754.5	23.352	60059.8995065	0	Q3	25.95	less than 50	more than 28
2017-2018	95281	1	147	61	Female	black	college	33.4	yes	yes	yes	no	never	never	1191.5	20.9735	9727.2482245	0	Q2	19.42	more than 50	more than 28
2017-2018	95284	2	144	41	Female	other	college	36.9	yes	no	no	no	never	heavy	1609	13.9935	6388.410163	0	Q1	12.77	less than 50	more than 28
2017-2018	95287	1	141	56	Female	other	college	20.8	no	no	no	no	never	never	1560	19.7765	46540.0128295	0	Q2	19.42	more than 50	less than 28
2017-2018	95296	1	136	40	Male	other	college	27.4	yes	no	no	no	never	mild	1759.5	22.1345	27415.8392955	0	Q2	19.42	less than 50	less than 28
2017-2018	95298	1	145	60	Male	black	less than college	26.6	no	yes	no	no	now	mild	1590	16.237	4814.715657	0	Q1	12.77	more than 50	less than 28
2017-2018	95302	2	136	45	Female	Mexican American	less than college	29.3	no	yes	no	no	never	never	1755.5	18.553	7557.134228	0	Q2	19.42	less than 50	more than 28
2017-2018	95308	2	143	64	Female	black	college	27.4	yes	no	no	no	never	mild	1662.5	24.0855	2072.579113	0	Q3	25.95	more than 50	less than 28
2017-2018	95312	2	137	25	Male	other	college	29.2	yes	no	no	no	never	never	2200.5	22.973	12048.907056	0	Q3	25.95	less than 50	more than 28
2017-2018	95315	2	142	63	Female	other	college	45	no	no	no	no	former	mild	1910.5	13.0445	55913.3254325	1	Q1	12.77	more than 50	more than 28
2017-2018	95316	2	143	43	Male	white	college	41.8	yes	yes	no	no	former	mild	3402	20.8735	3929.461681	0	Q2	19.42	less than 50	more than 28
2017-2018	95318	1	134	60	Female	white	less than college	35.9	yes	no	no	no	never	mild	1627.5	26.7655	48748.7095015	0	Q3	25.95	more than 50	more than 28
2017-2018	95319	2	136	55	Female	Mexican American	less than college	29.4	yes	no	no	no	never	mild	2310	25.113	5789.911726	1	Q3	25.95	more than 50	more than 28
2017-2018	95323	1	137	21	Male	other	college	20.4	no	no	no	no	never	never	2777	24.8915	20095.082158	0	Q3	25.95	less than 50	less than 28
2017-2018	95324	1	146	70	Male	other	college	26.2	yes	yes	yes	no	never	mild	2619.5	31.348	30828.692197	1	Q4	37.18	more than 50	less than 28
2017-2018	95325	1	134	68	Male	other	less than college	26.5	yes	no	yes	no	never	moderate	2893	23.8305	9328.7119545	0	Q3	25.95	more than 50	less than 28
2017-2018	95326	1	135	72	Male	white	college	28.9	yes	yes	yes	no	former	mild	3015	41.5735	31434.6549715	1	Q4	37.18	more than 50	more than 28
2017-2018	95329	2	134	47	Male	other	college	24.5	yes	no	no	no	never	mild	2310	26.935	14396.1858445	0	Q3	25.95	less than 50	less than 28
2017-2018	95330	2	145	77	Female	black	less than college	25.1	yes	yes	yes	yes	never	mild	1824.5	20.5545	15775.264243	0	Q2	19.42	more than 50	less than 28
2017-2018	95334	2	148	60	Female	other	less than college	32.3	yes	yes	no	no	never	never	1396.5	15.766	3071.18792	0	Q1	12.77	more than 50	more than 28
2017-2018	95342	2	136	31	Female	white	college	21.6	no	no	no	no	never	mild	2385	16.116	35445.4410105	0	Q1	12.77	less than 50	less than 28
2017-2018	95348	2	138	39	Female	other	college	33.3	yes	no	no	no	never	moderate	1911	17.597	16750.7493495	0	Q2	19.42	less than 50	more than 28
2017-2018	95351	2	140	25	Female	other	college	31.9	yes	yes	no	no	never	mild	2666	39.0235	11978.3646205	0	Q4	37.18	less than 50	more than 28
2017-2018	95352	2	139	50	Female	white	less than college	22.3	yes	no	no	no	former	mild	1699	18.3205	5581.7797465	0	Q2	19.42	more than 50	less than 28
2017-2018	95353	2	137	39	Female	Mexican American	college	36.2	yes	no	no	no	now	heavy	2278	28.625	13621.988575	0	Q3	25.95	less than 50	more than 28
2017-2018	95361	1	137	72	Male	white	college	35.2	no	yes	yes	yes	now	moderate	2062.5	34.754	87589.754827	0	Q4	37.18	more than 50	more than 28
2017-2018	95362	2	141	42	Female	Mexican American	less than college	25	yes	no	no	no	never	mild	1300.5	17.1195	8099.613362	0	Q2	19.42	less than 50	less than 28
2017-2018	95364	2	138	41	Male	other	college	30.8	no	yes	no	no	never	never	2967	31.3165	9491.986525	0	Q4	37.18	less than 50	more than 28
2017-2018	95366	2	136	44	Female	Mexican American	college	49.1	yes	no	no	no	never	never	1857	28.3405	3906.8236385	0	Q3	25.95	less than 50	more than 28
2017-2018	95367	1	135	55	Female	Mexican American	college	41.2	yes	no	no	no	never	mild	1696	19.426	12253.2112335	0	Q2	19.42	more than 50	more than 28
2017-2018	95375	2	144	56	Male	other	college	26.3	yes	yes	no	no	never	mild	3090	47.344	22737.124974	0	Q4	37.18	more than 50	less than 28
2017-2018	95377	2	141	63	Male	white	college	33.8	yes	yes	no	no	never	mild	3093	31.4865	11886.2509685	0	Q4	37.18	more than 50	more than 28
2017-2018	95379	2	138	59	Male	black	less than college	18.2	no	yes	no	no	now	moderate	2323.5	33.934	10526.5146085	0	Q4	37.18	more than 50	less than 28
2017-2018	95380	1	146	62	Male	white	college	28	yes	no	no	no	never	mild	3101.5	55.648	12404.2174975	0	Q4	37.18	more than 50	more than 28
2017-2018	95382	1	136	60	Male	black	less than college	31.9	yes	yes	no	no	never	never	3174.5	16.1755	5401.175276	0	Q1	12.77	more than 50	more than 28
2017-2018	95385	1	137	28	Female	other	college	24.3	no	no	no	no	never	never	975.5	8.0905	17298.1857965	0	Q1	12.77	less than 50	less than 28
2017-2018	95389	1	142	20	Male	white	less than college	25.3	yes	no	no	no	never	never	2330	44.1675	13364.6451075	0	Q4	37.18	less than 50	less than 28
2017-2018	95391	2	136	44	Female	Mexican American	less than college	26.4	no	no	no	no	never	moderate	2274.5	24.47	4644.6146395	0	Q3	25.95	less than 50	less than 28
2017-2018	95392	2	146	21	Male	white	less than college	34.4	no	no	no	no	never	heavy	1627.5	26.6545	82632.072779	0	Q3	25.95	less than 50	more than 28
2017-2018	95393	2	134	28	Female	other	college	34.2	yes	no	no	no	never	moderate	2026.5	26.2965	8628.3342225	0	Q3	25.95	less than 50	more than 28
2017-2018	95394	1	137	47	Male	Mexican American	less than college	29	yes	no	no	no	now	heavy	2961.5	39.641	12771.0717855	0	Q4	37.18	less than 50	more than 28
2017-2018	95397	1	146	68	Male	white	less than college	28.4	yes	yes	no	yes	former	never	788.5	10.3055	14136.2388425	0	Q1	12.77	more than 50	more than 28
2017-2018	95402	2	146	28	Male	black	college	31.1	no	no	no	no	never	mild	3305	31.2645	40060.0660695	0	Q4	37.18	less than 50	more than 28
2017-2018	95406	1	144	80	Male	white	college	27.8	yes	no	no	yes	never	mild	2272	26.924	7349.8073035	1	Q3	25.95	more than 50	less than 28
2017-2018	95410	1	138	76	Male	black	college	24.8	yes	no	no	no	never	mild	2051.5	13.941	7779.6906515	0	Q1	12.77	more than 50	less than 28
2017-2018	95412	1	134	60	Male	black	less than college	33.6	yes	yes	no	yes	now	heavy	3236	22.8075	2643.2153655	0	Q3	25.95	more than 50	more than 28
2017-2018	95413	2	139	51	Female	white	college	28.6	no	no	no	no	never	moderate	1800.5	16.3225	10942.9552205	0	Q1	12.77	more than 50	more than 28
2017-2018	95415	2	137	36	Female	white	college	22.4	no	no	no	no	never	mild	1326.5	17.0655	232831.8841355	0	Q2	19.42	less than 50	less than 28
2017-2018	95416	1	148	36	Female	other	college	19.4	yes	no	no	no	never	mild	2308.5	26.897	19627.852534	0	Q3	25.95	less than 50	less than 28
2017-2018	95422	1	141	39	Female	white	college	32.6	no	no	no	no	former	moderate	1866	27.727	28186.836476	0	Q3	25.95	less than 50	more than 28
2017-2018	95423	1	137	33	Female	other	college	26.3	no	no	no	no	never	never	905.5	8.6875	6044.432714	0	Q1	12.77	less than 50	less than 28
2017-2018	95424	2	147	40	Male	white	college	33.8	no	no	no	no	never	heavy	1951	95.835	412564.7445795	0	Q4	37.18	less than 50	more than 28
2017-2018	95425	1	144	22	Male	Mexican American	less than college	22.3	yes	no	no	no	now	heavy	2816	31.541	14272.0279585	0	Q4	37.18	less than 50	less than 28
2017-2018	95436	1	137	43	Female	Mexican American	less than college	24	no	no	no	no	never	heavy	1926	30.796	16261.321441	0	Q4	37.18	less than 50	less than 28
2017-2018	95447	2	142	70	Female	Mexican American	less than college	35.8	yes	yes	yes	no	never	mild	1271.5	9.559	3581.49051	1	Q1	12.77	more than 50	more than 28
2017-2018	95448	1	140	80	Male	white	less than college	32	yes	yes	yes	yes	former	mild	1045.5	14.7655	39613.5732995	0	Q1	12.77	more than 50	more than 28
2017-2018	95449	1	136	55	Male	other	less than college	31	yes	yes	no	no	never	moderate	1713.5	18.204	11872.992596	0	Q2	19.42	more than 50	more than 28
2017-2018	95452	2	139	38	Male	white	college	39.9	yes	yes	no	no	now	mild	3955	16.3295	15747.3415395	0	Q1	12.77	less than 50	more than 28
2017-2018	95453	2	136	39	Male	Mexican American	less than college	28.3	yes	yes	no	no	never	heavy	1629	9.8015	12651.2766565	0	Q1	12.77	less than 50	more than 28
2017-2018	95454	1	148	60	Male	Mexican American	college	29.2	yes	yes	yes	no	former	mild	3914	28.5125	5084.1482845	0	Q3	25.95	more than 50	more than 28
2017-2018	95459	2	140	63	Male	Mexican American	less than college	23.2	yes	no	no	no	never	moderate	1999	23.5505	13333.217639	0	Q3	25.95	more than 50	less than 28
2017-2018	95466	2	139	52	Male	white	college	30.6	yes	yes	no	no	never	never	2633.5	22.1035	26421.372462	0	Q2	19.42	more than 50	more than 28
2017-2018	95467	2	143	80	Female	white	college	25.9	yes	yes	no	yes	never	moderate	1789	19.5165	4704.3257005	0	Q2	19.42	more than 50	less than 28
2017-2018	95469	2	147	28	Male	white	college	18.7	no	no	no	no	former	mild	2085	19.0435	305110.225127	0	Q2	19.42	less than 50	less than 28
2017-2018	95471	1	136	80	Male	white	college	23	yes	yes	no	yes	former	mild	2259	23.7445	57352.0250605	0	Q3	25.95	more than 50	less than 28
2017-2018	95472	1	144	34	Male	white	college	28	no	yes	no	no	never	mild	2510.5	32.632	58091.219521	0	Q4	37.18	less than 50	more than 28
2017-2018	95474	1	147	34	Female	black	college	40.5	no	no	no	no	never	moderate	1741.5	18.608	3576.879373	0	Q2	19.42	less than 50	more than 28
2017-2018	95479	1	140	57	Female	white	college	22.5	no	no	no	no	former	moderate	1758.5	18.721	72581.314424	0	Q2	19.42	more than 50	less than 28
2017-2018	95480	1	148	71	Male	white	college	27.3	yes	no	no	no	never	mild	3509	35.2855	93824.6922055	0	Q4	37.18	more than 50	less than 28
2017-2018	95492	2	145	80	Female	white	college	40.4	yes	yes	yes	yes	never	mild	1315	12.963	91900.85957	0	Q1	12.77	more than 50	more than 28
2017-2018	95493	2	147	25	Male	white	less than college	32.1	no	no	no	no	former	mild	3034.5	36.514	46424.672397	0	Q4	37.18	less than 50	more than 28
2017-2018	95495	1	146	75	Male	white	college	29.3	yes	no	no	no	former	mild	2476	21.8515	2716.8069505	0	Q2	19.42	more than 50	more than 28
2017-2018	95501	1	146	25	Female	white	less than college	38.5	yes	no	no	no	now	heavy	3194.5	31.8925	19370.414318	0	Q4	37.18	less than 50	more than 28
2017-2018	95503	2	135	52	Male	Mexican American	college	42.1	yes	yes	no	yes	never	mild	2143.5	28.487	16601.815463	0	Q3	25.95	more than 50	more than 28
2017-2018	95504	2	142	61	Female	white	less than college	55.5	yes	no	yes	no	never	never	766.5	7.738	63229.005299	0	Q1	12.77	more than 50	more than 28
2017-2018	95506	1	141	48	Male	other	college	27.9	no	no	yes	no	now	moderate	2605.5	32.098	6059.8396	0	Q4	37.18	less than 50	less than 28
2017-2018	95508	1	147	63	Male	black	less than college	25.3	yes	yes	no	no	former	mild	2685	39.677	5418.9340235	0	Q4	37.18	more than 50	less than 28
2017-2018	95514	2	143	35	Male	Mexican American	less than college	28.5	no	no	no	no	never	heavy	3133	38.453	21596.3704305	0	Q4	37.18	less than 50	more than 28
2017-2018	95515	1	141	69	Male	black	college	33.5	yes	yes	yes	yes	former	mild	1214	13.712	15923.371609	0	Q1	12.77	more than 50	more than 28
2017-2018	95519	2	145	53	Female	white	college	30.2	yes	yes	no	no	never	moderate	923.5	7.2055	11764.632235	0	Q1	12.77	more than 50	more than 28
2017-2018	95528	2	148	75	Female	white	college	25.7	yes	no	no	no	never	mild	2638.5	21.295	15408.060633	0	Q2	19.42	more than 50	less than 28
2017-2018	95531	1	134	58	Male	white	college	31.3	yes	yes	no	no	former	moderate	2543	31.0365	64609.92129	0	Q4	37.18	more than 50	more than 28
2017-2018	95533	1	140	68	Male	white	less than college	30.4	yes	yes	no	yes	former	moderate	1400.5	17.9255	22645.9501505	0	Q2	19.42	more than 50	more than 28
2017-2018	95535	2	141	46	Male	other	college	40.5	yes	no	no	no	now	mild	3258.5	37.7185	15803.97314	0	Q4	37.18	less than 50	more than 28
2017-2018	95541	2	148	65	Female	Mexican American	less than college	41.2	yes	yes	no	no	never	mild	1947.5	17.903	2430.8657655	1	Q2	19.42	more than 50	more than 28
2017-2018	95542	1	144	56	Female	black	college	27.9	no	yes	no	no	now	moderate	1822.5	18.3975	13860.2043845	0	Q2	19.42	more than 50	less than 28
2017-2018	95547	1	137	57	Male	other	less than college	23.8	yes	yes	yes	no	now	mild	2412.5	30.557	5465.0941085	0	Q4	37.18	more than 50	less than 28
2017-2018	95549	2	148	53	Female	Mexican American	college	40.6	yes	no	yes	no	never	heavy	1416.5	24.4685	6271.8630615	1	Q3	25.95	more than 50	more than 28
2017-2018	95550	2	143	62	Male	white	less than college	30.7	yes	yes	yes	no	former	heavy	2588.5	29.4175	45257.96919	0	Q3	25.95	more than 50	more than 28
2017-2018	95561	1	144	63	Male	black	less than college	38.4	yes	yes	no	no	never	moderate	1391.5	16.136	2502.8295225	0	Q1	12.77	more than 50	more than 28
2017-2018	95563	1	144	46	Female	white	college	23.4	yes	yes	no	no	former	moderate	1254	17.119	57805.657326	0	Q2	19.42	less than 50	less than 28
2017-2018	95566	1	139	78	Female	white	less than college	39.7	yes	yes	no	yes	never	never	1251	22.6525	6314.1463425	0	Q3	25.95	more than 50	more than 28
2017-2018	95568	2	142	34	Female	other	college	16.5	no	no	no	no	never	mild	2691	29.675	22616.473833	0	Q3	25.95	less than 50	less than 28
2017-2018	95569	1	147	23	Female	black	college	30.3	no	no	no	no	never	moderate	1243.5	17.2645	28713.4685065	0	Q2	19.42	less than 50	more than 28
2017-2018	95572	1	142	75	Male	white	college	26.6	yes	yes	yes	no	former	heavy	2542.5	34.3655	14456.369382	0	Q4	37.18	more than 50	less than 28
2017-2018	95574	1	143	36	Female	white	college	31.2	yes	no	no	no	now	heavy	1573	17.4295	63800.9181125	1	Q2	19.42	less than 50	more than 28
2017-2018	95575	2	144	64	Male	black	less than college	20.8	yes	yes	no	no	former	moderate	4271	98.136	10868.5954095	0	Q4	37.18	more than 50	less than 28
2017-2018	95578	1	135	62	Female	other	college	22.7	yes	yes	no	no	never	never	1747	15.339	8684.5096855	0	Q1	12.77	more than 50	less than 28
2017-2018	95583	1	135	69	Female	Mexican American	less than college	25.1	yes	no	no	no	former	heavy	2823	18.327	24046.3199205	0	Q2	19.42	more than 50	less than 28
2017-2018	95586	1	147	26	Female	black	college	19.6	no	no	no	no	never	mild	2251	22.4555	4838.93781	0	Q2	19.42	less than 50	less than 28
2017-2018	95587	1	140	29	Female	white	college	35.9	no	yes	no	no	never	mild	2825	33.455	19195.9176835	0	Q4	37.18	less than 50	more than 28
2017-2018	95591	2	140	36	Female	other	college	21	no	no	no	no	never	mild	1676	15.195	20731.8849025	0	Q1	12.77	less than 50	less than 28
2017-2018	95593	1	137	70	Male	white	college	23.2	yes	yes	no	no	former	mild	3186.5	37.2465	16075.333206	0	Q4	37.18	more than 50	less than 28
2017-2018	95594	2	134	50	Male	other	college	31.9	no	no	yes	no	never	mild	1153.5	15.8055	31647.693017	0	Q1	12.77	more than 50	more than 28
2017-2018	95597	2	145	71	Male	white	college	33	yes	no	no	no	former	heavy	1957.5	19.732	126265.7144475	0	Q2	19.42	more than 50	more than 28
2017-2018	95598	2	146	22	Male	other	less than college	28.9	yes	no	no	no	never	heavy	1528	15.7725	17630.1838565	0	Q1	12.77	less than 50	more than 28
2017-2018	95601	1	145	69	Male	white	less than college	35.3	yes	yes	no	no	former	mild	1549	28.2015	8656.6271755	0	Q3	25.95	more than 50	more than 28
2017-2018	95602	2	136	21	Male	Mexican American	less than college	32.9	yes	no	no	no	former	heavy	1696.5	21.8495	39795.8669635	0	Q2	19.42	less than 50	more than 28
2017-2018	95609	2	141	22	Female	white	college	32.5	no	no	no	no	never	heavy	2180.5	25.579	54883.5927955	0	Q3	25.95	less than 50	more than 28
2017-2018	95611	1	135	53	Male	other	less than college	18.6	yes	no	no	no	now	heavy	1130	12.2725	53916.7520485	0	Q1	12.77	more than 50	less than 28
2017-2018	95617	1	138	60	Male	black	college	29.8	no	yes	no	no	never	mild	568.5	4.7395	2891.6345035	0	Q1	12.77	more than 50	more than 28
2017-2018	95621	1	138	73	Male	other	less than college	25.4	no	yes	yes	no	never	never	1489	15.541	8437.394373	0	Q1	12.77	more than 50	less than 28
2017-2018	95623	2	143	60	Female	other	college	23.1	yes	yes	no	no	never	mild	1746	16.7965	15452.1312265	0	Q2	19.42	more than 50	less than 28
2017-2018	95630	2	145	80	Female	black	less than college	37.6	yes	yes	no	yes	now	mild	832.5	5.8015	11058.615747	0	Q1	12.77	more than 50	more than 28
2017-2018	95636	2	138	51	Female	other	less than college	28.2	yes	no	no	no	never	mild	1152.5	12.4265	16373.3800615	0	Q1	12.77	more than 50	more than 28
2017-2018	95637	1	145	74	Male	white	college	34	yes	yes	yes	yes	never	mild	2062	22.3335	14235.406137	0	Q2	19.42	more than 50	more than 28
2017-2018	95639	2	135	31	Male	Mexican American	college	25.2	no	no	no	no	never	mild	2143	32.4655	28975.126835	0	Q4	37.18	less than 50	less than 28
2017-2018	95643	1	145	20	Male	white	less than college	18.4	no	no	no	no	never	mild	2264	37.0255	234787.8359565	0	Q4	37.18	less than 50	less than 28
2017-2018	95645	2	136	67	Female	Mexican American	less than college	25	yes	no	no	no	never	never	932.5	6.3845	3539.786381	0	Q1	12.77	more than 50	less than 28
2017-2018	95649	1	134	48	Male	black	college	31.3	yes	yes	yes	no	now	mild	976.5	12.531	6044.018968	0	Q1	12.77	less than 50	more than 28
2017-2018	95652	1	135	44	Female	Mexican American	college	23	no	no	no	no	never	moderate	995.5	12.387	77679.072973	1	Q1	12.77	less than 50	less than 28
2017-2018	95655	2	135	22	Male	white	college	31.2	no	no	no	no	never	mild	1187.5	14.2535	78094.4192855	0	Q1	12.77	less than 50	more than 28
2017-2018	95656	2	135	78	Male	other	less than college	32.1	yes	yes	yes	no	former	heavy	758.5	11.159	3336.165769	0	Q1	12.77	more than 50	more than 28
2017-2018	95657	1	144	31	Male	white	college	21.6	no	no	no	no	never	mild	1916	29.1635	33486.0658765	0	Q3	25.95	less than 50	less than 28
2017-2018	95659	2	135	46	Male	black	less than college	26.6	no	no	no	no	former	mild	1909	21.261	1714.0731725	0	Q2	19.42	less than 50	less than 28
2017-2018	95662	2	145	44	Female	white	college	28.5	yes	no	no	no	former	mild	1532.5	21.5415	118677.5657935	0	Q2	19.42	less than 50	more than 28
2017-2018	95664	1	140	47	Male	white	college	29.8	yes	no	no	no	now	mild	2603	47.749	7344.2654865	0	Q4	37.18	less than 50	more than 28
2017-2018	95665	1	146	23	Male	white	college	27.5	yes	no	no	no	never	mild	1854	31.207	92405.3779835	0	Q4	37.18	less than 50	less than 28
2017-2018	95666	2	142	33	Male	white	less than college	42.6	no	no	no	no	never	never	1023	11.959	53119.084843	0	Q1	12.77	less than 50	more than 28
2017-2018	95669	2	140	56	Female	white	college	27.4	yes	yes	no	no	former	heavy	3085.5	36.1965	34170.4848665	0	Q4	37.18	more than 50	less than 28
2017-2018	95671	1	136	66	Female	Mexican American	college	30.8	yes	no	no	no	former	moderate	1738	14.2855	4686.67502	0	Q1	12.77	more than 50	more than 28
2017-2018	95672	1	136	75	Male	black	college	31	yes	yes	yes	yes	former	mild	2188.5	24.206	10152.7477975	0	Q3	25.95	more than 50	more than 28
2017-2018	95674	1	141	49	Male	black	college	26.1	no	yes	yes	no	never	mild	2104.5	22.3955	7605.308077	0	Q2	19.42	less than 50	less than 28
2017-2018	95675	2	134	66	Male	other	less than college	30.4	yes	yes	no	no	never	heavy	1631	13.9455	9709.7602345	0	Q1	12.77	more than 50	more than 28
2017-2018	95676	2	141	53	Male	other	less than college	31.7	yes	no	no	no	never	heavy	3368	31.524	25901.852405	0	Q4	37.18	more than 50	more than 28
2017-2018	95678	1	141	34	Male	black	college	28.5	yes	no	no	no	never	heavy	3727	39.7265	22070.1469675	0	Q4	37.18	less than 50	more than 28
2017-2018	95684	2	144	30	Male	white	college	27.7	no	no	no	no	never	mild	3031.5	46.9665	68553.3127325	0	Q4	37.18	less than 50	less than 28
2017-2018	95685	1	135	30	Male	white	less than college	44.9	yes	no	no	no	former	mild	2369	52.614	13615.4089705	0	Q4	37.18	less than 50	more than 28
2017-2018	95687	2	145	80	Male	black	college	24.6	yes	yes	yes	yes	former	heavy	2203.5	44.5125	5825.014538	0	Q4	37.18	more than 50	less than 28
2017-2018	95689	1	147	60	Female	black	college	36	yes	yes	no	no	former	mild	3225.5	42.806	9895.417842	0	Q4	37.18	more than 50	more than 28
2017-2018	95692	1	142	69	Female	white	college	21.9	no	no	no	yes	former	moderate	3341	71.301	38341.6912625	1	Q4	37.18	more than 50	less than 28
2017-2018	95694	1	136	50	Female	other	college	29.5	yes	no	no	no	never	mild	1225	15.9355	15996.291669	0	Q1	12.77	more than 50	more than 28
2017-2018	95696	1	145	26	Male	black	less than college	23.9	no	no	no	no	never	mild	809.5	6.369	12387.428962	0	Q1	12.77	less than 50	less than 28
2017-2018	95699	2	140	22	Female	black	college	25	no	no	no	no	never	moderate	2501	27.504	1614.731381	0	Q3	25.95	less than 50	less than 28
2017-2018	95700	1	134	59	Female	other	less than college	31.8	yes	yes	yes	no	never	never	737	11.2675	6086.1537675	0	Q1	12.77	more than 50	more than 28
2017-2018	95708	1	134	52	Male	white	less than college	31.9	yes	no	no	no	former	heavy	1936	31.9705	33142.6527685	0	Q4	37.18	more than 50	more than 28
2017-2018	95714	1	144	63	Female	black	college	49.3	no	yes	yes	no	never	moderate	2087.5	19.586	1942.411252	1	Q2	19.42	more than 50	more than 28
2017-2018	95718	2	139	63	Male	white	less than college	26.9	no	yes	no	no	now	heavy	2043.5	12.48	10053.9331865	0	Q1	12.77	more than 50	less than 28
2017-2018	95719	2	141	22	Male	white	college	20.5	no	no	no	no	former	mild	2263.5	28.399	17315.015807	0	Q3	25.95	less than 50	less than 28
2017-2018	95720	2	135	59	Female	white	college	21.9	yes	no	no	yes	former	moderate	2320	29.959	7014.08058	0	Q3	25.95	more than 50	less than 28
2017-2018	95722	2	136	38	Male	Mexican American	less than college	32.8	no	no	no	no	former	mild	1312.5	28.0595	9092.326849	0	Q3	25.95	less than 50	more than 28
2017-2018	95723	1	136	80	Female	white	college	29.6	no	yes	no	yes	never	heavy	1297.5	13.551	15676.1187225	0	Q1	12.77	more than 50	more than 28
2017-2018	95726	1	143	32	Female	black	college	24.5	no	no	no	no	never	mild	2878.5	35.1375	13235.297786	0	Q4	37.18	less than 50	less than 28
2017-2018	95727	1	142	52	Male	white	less than college	25	no	yes	no	yes	never	mild	2049.5	24.715	20466.4454455	0	Q3	25.95	more than 50	less than 28
2017-2018	95729	2	142	71	Female	Mexican American	college	46.2	yes	yes	no	no	never	mild	1609	21.489	13777.0048355	0	Q2	19.42	more than 50	more than 28
2017-2018	95734	1	142	71	Female	white	less than college	32	yes	yes	no	yes	now	moderate	1506	22.5085	86366.1446885	1	Q3	25.95	more than 50	more than 28
2017-2018	95736	2	137	58	Male	white	less than college	21.5	no	yes	no	yes	now	heavy	4406	32.986	10213.5972135	0	Q4	37.18	more than 50	less than 28
2017-2018	95738	2	136	49	Female	other	college	37.7	yes	yes	no	yes	former	moderate	2477.5	30.543	17371.3019425	1	Q4	37.18	less than 50	more than 28
2017-2018	95744	2	134	57	Female	other	college	26	yes	no	no	no	never	mild	1728	12.0865	5231.9346245	0	Q1	12.77	more than 50	less than 28
2017-2018	95756	2	143	26	Male	white	college	19.7	no	no	no	no	now	mild	3562.5	37.9935	25572.614405	0	Q4	37.18	less than 50	less than 28
2017-2018	95759	2	145	63	Female	black	college	45.1	yes	yes	yes	no	former	mild	2368.5	19.178	3457.1511945	0	Q2	19.42	more than 50	more than 28
2017-2018	95762	1	143	32	Male	black	college	27.9	yes	no	no	no	never	mild	2048	23.124	56220.3349285	0	Q3	25.95	less than 50	less than 28
2017-2018	95765	2	138	51	Male	Mexican American	less than college	25.1	yes	yes	no	no	former	moderate	1241	17.5995	16272.9021765	0	Q2	19.42	more than 50	less than 28
2017-2018	95770	1	144	50	Male	black	college	39.8	yes	no	yes	no	former	mild	3270.5	53.2085	18141.221925	1	Q4	37.18	more than 50	more than 28
2017-2018	95771	1	141	63	Female	black	college	38.6	yes	yes	yes	no	former	moderate	2871.5	27.543	4242.0373505	0	Q3	25.95	more than 50	more than 28
2017-2018	95777	1	140	78	Female	white	less than college	26.9	yes	yes	yes	yes	former	mild	1112.5	10.1965	24882.540071	0	Q1	12.77	more than 50	less than 28
2017-2018	95780	1	136	78	Female	Mexican American	less than college	27.9	yes	yes	no	no	former	moderate	795.5	10.4905	23152.7653385	1	Q1	12.77	more than 50	less than 28
2017-2018	95785	1	145	51	Male	white	college	24.7	yes	yes	no	no	now	moderate	3819	65.8365	19329.345952	0	Q4	37.18	more than 50	less than 28
2017-2018	95788	2	145	28	Female	white	college	27.1	no	no	no	no	never	heavy	1275	20.7595	140310.462847	0	Q2	19.42	less than 50	less than 28
2017-2018	95789	2	141	48	Female	white	college	28.5	no	no	no	no	former	mild	4279	26.514	101861.8847225	1	Q3	25.95	less than 50	more than 28
2017-2018	95798	2	145	76	Female	white	college	31.8	yes	yes	yes	yes	never	heavy	1740	14.8045	18952.465112	0	Q1	12.77	more than 50	more than 28
2017-2018	95799	1	142	25	Female	white	college	24.8	yes	no	no	no	former	heavy	2493.5	25.152	74796.798302	0	Q3	25.95	less than 50	less than 28
2017-2018	95807	1	144	34	Female	white	college	45.5	no	no	no	no	never	mild	1683.5	15.9985	28103.06733	0	Q1	12.77	less than 50	more than 28
2017-2018	95812	1	144	63	Female	black	college	24.3	no	no	no	no	never	never	1845	27.4005	3178.6287915	0	Q3	25.95	more than 50	less than 28
2017-2018	95814	1	141	45	Male	black	college	39.4	yes	yes	yes	no	never	mild	3113.5	19.6995	7558.464021	0	Q2	19.42	less than 50	more than 28
2017-2018	95819	2	144	80	Male	white	college	35.5	yes	no	no	yes	former	heavy	1939.5	12.7055	51522.262882	0	Q1	12.77	more than 50	more than 28
2017-2018	95822	1	148	66	Male	other	college	23.4	yes	yes	no	no	never	mild	2101.5	30.157	17385.3982935	0	Q3	25.95	more than 50	less than 28
2017-2018	95824	2	138	66	Male	other	less than college	31.8	yes	yes	yes	no	former	heavy	804	6.313	1498.10785	0	Q1	12.77	more than 50	more than 28
2017-2018	95825	2	143	45	Female	white	college	32.7	no	no	yes	no	never	moderate	1001.5	8.8915	7250.607118	0	Q1	12.77	less than 50	more than 28
2017-2018	95831	1	138	63	Female	other	college	32.8	yes	yes	yes	yes	never	never	1154.5	20.3785	22736.5923545	0	Q2	19.42	more than 50	more than 28
2017-2018	95833	1	148	61	Male	other	college	29.4	yes	yes	no	yes	former	heavy	1861.5	24.3925	25813.925074	0	Q3	25.95	more than 50	more than 28
2017-2018	95835	2	138	48	Female	other	less than college	31	yes	no	no	no	never	moderate	1658.5	18.965	27036.7476475	0	Q2	19.42	less than 50	more than 28
2017-2018	95838	1	136	80	Male	Mexican American	college	35.2	yes	no	yes	no	never	mild	1580.5	15.534	19629.5256855	0	Q1	12.77	more than 50	more than 28
2017-2018	95839	1	143	44	Male	black	less than college	29	no	no	no	no	never	heavy	3622.5	33.9235	11001.3726	0	Q4	37.18	less than 50	more than 28
2017-2018	95841	2	135	27	Male	Mexican American	less than college	32.9	yes	no	no	no	never	mild	2472	35.258	9154.4170605	0	Q4	37.18	less than 50	more than 28
2017-2018	95843	1	135	73	Male	Mexican American	less than college	26.7	no	no	no	no	former	moderate	2084	12.5235	2315.9461535	0	Q1	12.77	more than 50	less than 28
2017-2018	95844	1	146	70	Female	white	college	28.8	yes	yes	no	no	never	never	2714.5	24.528	22475.154803	0	Q3	25.95	more than 50	more than 28
2017-2018	95849	2	146	40	Female	other	college	24.4	no	no	no	no	never	moderate	2195.5	20.7955	7720.0599955	0	Q2	19.42	less than 50	less than 28
2017-2018	95850	1	144	27	Female	black	college	40.4	yes	no	no	no	never	mild	2010	13.2085	39557.2300485	0	Q1	12.77	less than 50	more than 28
2017-2018	95853	1	139	24	Female	other	college	42.3	yes	no	no	no	now	moderate	591.5	3.397	16543.5979355	0	Q1	12.77	less than 50	more than 28
2017-2018	95854	1	144	28	Male	white	college	38.8	yes	no	no	no	now	moderate	2894.5	32.1	90300.784364	0	Q4	37.18	less than 50	more than 28
2017-2018	95858	2	138	32	Male	other	college	27.7	yes	no	no	no	never	never	2747.5	25.5465	7434.851336	0	Q3	25.95	less than 50	less than 28
2017-2018	95865	1	144	47	Female	black	college	38.2	yes	yes	no	yes	former	mild	2032.5	18.975	20721.958234	1	Q2	19.42	less than 50	more than 28
2017-2018	95866	1	137	80	Female	Mexican American	less than college	26.8	yes	yes	no	yes	former	mild	1019	13.529	23369.25126	0	Q1	12.77	more than 50	less than 28
2017-2018	95867	2	139	34	Female	white	college	48.4	yes	yes	no	no	now	heavy	1232.5	13.9325	6146.045371	0	Q1	12.77	less than 50	more than 28
2017-2018	95868	1	140	80	Male	white	less than college	29.3	yes	yes	no	yes	former	mild	2297	30.4855	2468.69514	1	Q4	37.18	more than 50	more than 28
2017-2018	95869	2	137	66	Male	black	less than college	26.3	yes	no	no	no	former	mild	2747.5	57.118	12444.322497	0	Q4	37.18	more than 50	less than 28
2017-2018	95870	1	143	20	Female	black	less than college	36.8	yes	no	no	no	never	heavy	2707	29.127	80483.54057	0	Q3	25.95	less than 50	more than 28
2017-2018	95877	1	146	62	Male	white	college	23.8	yes	no	no	no	former	mild	2636.5	37.495	84650.9556925	0	Q4	37.18	more than 50	less than 28
2017-2018	95881	2	137	64	Female	Mexican American	college	25.1	yes	yes	no	no	former	moderate	1913	10.1385	6189.3695145	0	Q1	12.77	more than 50	less than 28
2017-2018	95882	1	144	26	Male	black	college	21.8	no	no	no	no	former	mild	3761.5	50.498	19174.8799635	0	Q4	37.18	less than 50	less than 28
2017-2018	95883	1	135	31	Female	Mexican American	college	46.7	yes	no	no	no	now	moderate	3148.5	26.4515	28126.458431	0	Q3	25.95	less than 50	more than 28
2017-2018	95891	2	140	56	Male	white	college	22.8	no	yes	no	yes	now	heavy	3341	48.282	26935.8634805	0	Q4	37.18	more than 50	less than 28
2017-2018	95896	1	144	32	Female	black	college	21.1	no	no	no	no	never	mild	1560.5	29.9775	29176.064667	0	Q3	25.95	less than 50	less than 28
2017-2018	95900	1	147	31	Male	white	college	29.4	no	no	no	no	never	mild	1672	18.9895	149911.3570695	0	Q2	19.42	less than 50	more than 28
2017-2018	95904	1	136	53	Female	other	college	23.9	yes	yes	no	no	never	moderate	1431	11.4535	5752.1384735	0	Q1	12.77	more than 50	less than 28
2017-2018	95908	2	145	69	Male	other	less than college	31.2	no	yes	no	no	former	mild	1609.5	17.2555	9737.269315	0	Q2	19.42	more than 50	more than 28
2017-2018	95910	2	135	50	Male	other	college	27.7	yes	no	no	no	now	mild	2412	22.5425	16599.959344	0	Q3	25.95	more than 50	less than 28
2017-2018	95912	2	139	50	Male	white	college	27.1	yes	no	no	no	never	moderate	2195	33.141	45606.8648615	0	Q4	37.18	more than 50	less than 28
2017-2018	95913	1	144	80	Female	white	college	20.4	yes	yes	no	no	never	mild	958.5	17.6765	37926.7788435	0	Q2	19.42	more than 50	less than 28
2017-2018	95915	1	145	57	Male	white	college	35.2	yes	yes	no	no	former	heavy	1874.5	25.776	18549.397747	0	Q3	25.95	more than 50	more than 28
2017-2018	95922	1	138	25	Male	white	less than college	27.4	no	no	no	no	former	moderate	2870	36.5515	101651.8085275	0	Q4	37.18	less than 50	less than 28
2017-2018	95924	1	135	65	Female	black	college	36.9	yes	yes	no	no	never	mild	2049.5	30.48	11002.9993805	0	Q4	37.18	more than 50	more than 28
2017-2018	95936	1	138	63	Female	black	less than college	39.2	yes	no	no	no	never	never	1665.5	24.858	8241.601521	0	Q3	25.95	more than 50	more than 28
2017-2018	95944	1	137	54	Male	other	college	42.8	yes	yes	yes	yes	former	mild	2070.5	24.114	13865.7552565	0	Q3	25.95	more than 50	more than 28
2017-2018	95945	1	139	70	Female	white	college	29.3	yes	yes	no	yes	never	moderate	1740.5	25.7875	9178.3716535	0	Q3	25.95	more than 50	more than 28
2017-2018	95950	1	140	45	Male	white	college	22.8	yes	no	no	no	now	heavy	2665.5	32.9755	65314.099772	0	Q4	37.18	less than 50	less than 28
2017-2018	95952	2	141	68	Male	white	college	27.9	yes	no	no	no	now	mild	1194.5	11.745	140537.1215695	0	Q1	12.77	more than 50	less than 28
2017-2018	95955	1	145	22	Female	white	less than college	38	yes	no	no	no	never	mild	967	10.136	74795.805372	0	Q1	12.77	less than 50	more than 28
2017-2018	95962	1	140	32	Male	white	college	57.7	yes	no	no	no	former	moderate	3117	37.3535	27215.865775	0	Q4	37.18	less than 50	more than 28
2017-2018	95966	2	142	66	Male	white	college	32.3	yes	yes	no	no	never	mild	2170	27.048	85255.4550335	0	Q3	25.95	more than 50	more than 28
2017-2018	95969	1	142	48	Male	white	college	37.6	yes	yes	no	no	never	mild	3387	40.5515	23125.8879665	0	Q4	37.18	less than 50	more than 28
2017-2018	95971	2	136	71	Female	Mexican American	college	48	no	yes	yes	no	never	mild	2499.5	39.5045	6000.2389175	0	Q4	37.18	more than 50	more than 28
2017-2018	95973	1	138	21	Female	other	less than college	25.4	yes	no	no	no	never	heavy	2449.5	22.6645	26449.8042295	0	Q3	25.95	less than 50	less than 28
2017-2018	95976	2	143	65	Female	other	college	31.9	yes	yes	yes	yes	now	moderate	571.5	12.1355	2338.4061885	0	Q1	12.77	more than 50	more than 28
2017-2018	95978	2	135	57	Male	other	less than college	21.7	yes	yes	yes	no	never	never	748	7.07	21341.781239	0	Q1	12.77	more than 50	less than 28
2017-2018	95981	1	138	69	Male	other	less than college	27.2	no	yes	yes	no	never	never	1544.5	28.5935	17853.557556	0	Q3	25.95	more than 50	less than 28
2017-2018	95983	2	142	78	Female	white	less than college	33.8	yes	yes	no	no	never	mild	1646	16.406	54857.4627755	0	Q2	19.42	more than 50	more than 28
2017-2018	95986	2	144	48	Male	black	college	32.2	yes	yes	no	no	never	moderate	3673.5	39.5255	25303.269246	0	Q4	37.18	less than 50	more than 28
2017-2018	95988	1	142	80	Male	white	less than college	35.6	no	yes	no	yes	never	mild	1174.5	13.0375	16760.230495	0	Q1	12.77	more than 50	more than 28
2017-2018	95990	1	135	28	Female	white	college	21.3	no	no	no	no	former	moderate	2132.5	22.21	24288.0600755	0	Q2	19.42	less than 50	less than 28
2017-2018	95991	2	148	43	Male	other	college	27.3	yes	no	yes	no	never	mild	1291	22.7055	19065.942639	0	Q3	25.95	less than 50	less than 28
2017-2018	95992	2	137	79	Female	white	college	31.9	yes	yes	yes	yes	former	mild	1512.5	12.499	7906.8157835	0	Q1	12.77	more than 50	more than 28
2017-2018	95993	1	144	80	Female	white	college	24.9	yes	yes	no	no	never	never	2394.5	23.6885	4384.568157	0	Q3	25.95	more than 50	less than 28
2017-2018	95996	1	147	42	Female	black	less than college	39.2	no	no	no	no	never	mild	2020	14.873	8667.0305405	0	Q1	12.77	less than 50	more than 28
2017-2018	95997	2	134	61	Female	black	less than college	30.9	yes	yes	no	no	never	mild	2978.5	30.5465	6404.7802865	0	Q4	37.18	more than 50	more than 28
2017-2018	96000	1	140	29	Male	black	less than college	18.8	no	no	no	no	now	moderate	3654.5	56.384	12480.0234465	0	Q4	37.18	less than 50	less than 28
2017-2018	96001	2	144	64	Male	white	less than college	50.7	yes	yes	no	no	never	heavy	1884	21.0785	15747.916527	0	Q2	19.42	more than 50	more than 28
2017-2018	96004	2	146	55	Male	white	less than college	17.1	no	no	no	no	now	mild	2804	28.1075	27456.685969	0	Q3	25.95	more than 50	less than 28
2017-2018	96008	1	147	52	Male	black	college	29.5	yes	no	no	no	former	mild	1618.5	18.803	18454.265621	1	Q2	19.42	more than 50	more than 28
2017-2018	96010	1	140	64	Male	black	college	19.4	no	no	no	no	now	moderate	2082	27.6825	9585.9458345	0	Q3	25.95	more than 50	less than 28
2017-2018	96011	2	137	32	Female	Mexican American	less than college	24.2	yes	no	no	no	never	heavy	1736.5	17.8305	10144.020865	0	Q2	19.42	less than 50	less than 28
2017-2018	96016	1	136	80	Male	white	college	28	yes	yes	yes	yes	former	mild	1762.5	26.7255	7605.778786	1	Q3	25.95	more than 50	more than 28
2017-2018	96017	2	138	64	Male	other	college	24.3	no	no	no	no	former	mild	2535.5	38.08	6224.2973445	0	Q4	37.18	more than 50	less than 28
2017-2018	96020	2	139	80	Female	white	college	28	yes	no	no	yes	never	mild	1483.5	20.9935	17864.6080165	0	Q2	19.42	more than 50	more than 28
2017-2018	96022	2	141	56	Male	Mexican American	less than college	28.8	yes	no	no	no	never	moderate	1318	21.3075	17419.5948375	0	Q2	19.42	more than 50	more than 28
2017-2018	96023	2	135	73	Female	Mexican American	less than college	31.1	yes	yes	no	yes	never	heavy	1237	19.3585	3845.0993675	0	Q2	19.42	more than 50	more than 28
2017-2018	96025	2	148	40	Male	other	college	29.9	yes	yes	no	no	never	mild	3149	48.0575	3941.420277	0	Q4	37.18	less than 50	more than 28
2017-2018	96029	2	144	31	Male	other	college	29.6	yes	no	no	no	former	moderate	1893.5	14.188	4836.69437	0	Q1	12.77	less than 50	more than 28
2017-2018	96031	2	140	24	Female	other	college	23.4	no	no	no	no	never	mild	1550	24.985	11038.718267	0	Q3	25.95	less than 50	less than 28
2017-2018	96038	1	143	55	Female	other	college	22.4	yes	no	yes	no	never	never	1212	14.5675	5958.4079235	0	Q1	12.77	more than 50	less than 28
2017-2018	96041	2	135	80	Male	black	less than college	21.8	yes	yes	yes	no	former	mild	1630	16.395	9235.641801	0	Q2	19.42	more than 50	less than 28
2017-2018	96049	2	138	69	Male	other	college	29.2	yes	yes	no	no	former	moderate	984.5	9.6365	4589.261555	0	Q1	12.77	more than 50	more than 28
2017-2018	96050	1	146	46	Female	white	college	31.2	no	yes	no	no	never	heavy	2507	19.4215	15186.716111	0	Q2	19.42	less than 50	more than 28
2017-2018	96056	2	135	20	Male	Mexican American	college	24.4	no	no	no	no	never	mild	3649	43.037	10410.242395	0	Q4	37.18	less than 50	less than 28
2017-2018	96061	2	140	67	Male	white	college	26.8	yes	no	yes	no	now	mild	2531	32.1965	42387.0605415	0	Q4	37.18	more than 50	less than 28
2017-2018	96064	2	136	49	Male	other	college	24.8	yes	no	no	no	former	mild	1937	27.826	9297.03806	0	Q3	25.95	less than 50	less than 28
2017-2018	96066	2	144	52	Male	other	less than college	21.5	yes	yes	no	no	now	heavy	5848.5	85.4855	13033.704086	1	Q4	37.18	more than 50	less than 28
2017-2018	96067	1	140	42	Female	white	college	56.6	yes	no	no	no	former	moderate	1979	21.623	21198.4316805	0	Q2	19.42	less than 50	more than 28
2017-2018	96070	2	143	45	Male	other	college	24.8	yes	no	yes	no	never	mild	2304.5	20.9695	16754.0024865	0	Q2	19.42	less than 50	less than 28
2017-2018	96074	2	143	34	Female	white	college	38.1	no	yes	no	no	former	mild	940	12.681	32991.055216	1	Q1	12.77	less than 50	more than 28
2017-2018	96082	2	142	37	Male	white	college	33.5	no	no	no	no	never	mild	4272	28.105	109984.529581	0	Q3	25.95	less than 50	more than 28
2017-2018	96084	2	145	34	Female	black	less than college	54.6	yes	no	no	no	never	mild	1956	21.025	37037.988614	0	Q2	19.42	less than 50	more than 28
2017-2018	96085	2	146	25	Male	white	less than college	31.4	yes	no	no	no	never	moderate	3568	34.6085	18924.211909	0	Q4	37.18	less than 50	more than 28
2017-2018	96086	1	138	65	Male	white	less than college	37.1	yes	yes	yes	no	former	mild	992.5	14.9145	79690.6071655	0	Q1	12.77	more than 50	more than 28
2017-2018	96087	2	148	68	Male	other	college	24.9	yes	no	no	yes	never	mild	1973	36.633	19729.4366075	0	Q4	37.18	more than 50	less than 28
2017-2018	96088	2	147	20	Male	black	less than college	20.4	no	no	no	no	never	mild	1591	25.3655	12212.792619	0	Q3	25.95	less than 50	less than 28
2017-2018	96089	2	139	76	Male	white	college	30.9	yes	yes	yes	yes	former	mild	1683	19.9615	8266.058502	1	Q2	19.42	more than 50	more than 28
2017-2018	96090	2	143	63	Male	white	college	32.9	yes	yes	no	no	now	heavy	2342.5	13.021	9396.597586	0	Q1	12.77	more than 50	more than 28
2017-2018	96092	2	138	22	Male	other	less than college	19	no	no	no	no	never	heavy	7964	86.5995	90227.098765	0	Q4	37.18	less than 50	less than 28
2017-2018	96093	1	140	20	Female	white	less than college	39	yes	no	no	no	never	heavy	701	5.349	24382.436776	0	Q1	12.77	less than 50	more than 28
2017-2018	96094	2	142	52	Female	black	college	41	yes	yes	yes	no	never	mild	2083	22.5025	20581.5139885	1	Q2	19.42	more than 50	more than 28
2017-2018	96096	1	145	52	Male	white	college	34.4	no	no	no	no	now	moderate	3138	34.18	19973.657484	0	Q4	37.18	more than 50	more than 28
2017-2018	96097	2	143	58	Male	white	less than college	26.2	no	yes	no	no	now	mild	3274	35.2185	20961.2381865	0	Q4	37.18	more than 50	less than 28
2017-2018	96108	1	135	47	Female	Mexican American	less than college	37.6	yes	yes	no	no	never	mild	1127.5	16.6745	63764.408218	1	Q2	19.42	less than 50	more than 28
2017-2018	96116	1	141	54	Female	white	college	27.2	no	yes	no	no	never	moderate	2634	20.0245	25536.128639	0	Q2	19.42	more than 50	less than 28
2017-2018	96117	1	148	68	Male	other	college	26.4	yes	yes	no	no	never	mild	1365.5	18.978	6317.119911	1	Q2	19.42	more than 50	less than 28
2017-2018	96120	1	147	60	Male	black	college	24.8	no	no	no	no	now	heavy	1812.5	25.9305	6872.7730555	0	Q3	25.95	more than 50	less than 28
2017-2018	96121	2	136	65	Female	white	college	31.3	yes	no	no	no	never	mild	1550	20.7635	96669.7487895	0	Q2	19.42	more than 50	more than 28
2017-2018	96123	2	140	35	Female	Mexican American	college	36	yes	no	no	no	never	mild	1787	29.6765	66864.6414155	0	Q3	25.95	less than 50	more than 28
2017-2018	96125	1	146	28	Female	white	college	22.2	no	no	no	no	never	mild	2160.5	22.7	107813.521701	0	Q3	25.95	less than 50	less than 28
2017-2018	96130	1	137	61	Male	other	less than college	26.7	yes	no	no	no	never	never	1028	12.013	10499.1853455	0	Q1	12.77	more than 50	less than 28
2017-2018	96134	1	141	65	Female	other	college	26.8	yes	yes	yes	no	never	mild	1497	11.376	20449.6067645	0	Q1	12.77	more than 50	less than 28
2017-2018	96135	1	134	73	Female	black	less than college	39.1	yes	yes	no	no	never	never	1614.5	13.2495	4376.4167775	0	Q1	12.77	more than 50	more than 28
2017-2018	96137	1	140	48	Female	white	college	36.6	yes	yes	yes	no	now	mild	1007.5	10.8415	22132.836063	1	Q1	12.77	less than 50	more than 28
2017-2018	96138	1	145	34	Male	white	less than college	31.1	yes	no	no	no	never	never	2368	26.167	47334.8075385	0	Q3	25.95	less than 50	more than 28
2017-2018	96141	1	134	60	Male	other	college	28.8	yes	no	no	no	former	heavy	2921.5	35.124	13826.588857	0	Q4	37.18	more than 50	more than 28
2017-2018	96143	2	138	55	Male	other	college	30.4	yes	yes	no	no	never	never	2362	14.4855	10309.257293	0	Q1	12.77	more than 50	more than 28
2017-2018	96145	2	136	78	Female	white	college	36.6	yes	yes	no	yes	never	mild	2992.5	23.709	92872.577022	0	Q3	25.95	more than 50	more than 28
2017-2018	96149	2	138	63	Female	other	college	26.2	yes	no	yes	no	now	mild	1096	7.2615	9355.4243715	0	Q1	12.77	more than 50	less than 28
2017-2018	96150	1	146	23	Male	white	college	17.7	no	yes	no	no	never	heavy	1485	12.399	25263.065329	0	Q1	12.77	less than 50	less than 28
2017-2018	96158	2	146	26	Male	black	less than college	41.1	no	no	no	no	now	heavy	1999	28.0125	43473.96513	0	Q3	25.95	less than 50	more than 28
2017-2018	96159	1	147	61	Female	black	less than college	45.8	yes	yes	no	no	never	never	227	2.4245	14317.693806	0	Q1	12.77	more than 50	more than 28
2017-2018	96160	2	148	58	Female	Mexican American	college	23.7	yes	no	no	no	never	moderate	1506	17.9895	6928.6009645	0	Q2	19.42	more than 50	less than 28
2017-2018	96164	2	138	64	Female	other	college	25.8	yes	no	yes	no	never	never	1662.5	12.714	26267.5228785	0	Q1	12.77	more than 50	less than 28
2017-2018	96170	1	140	72	Female	Mexican American	less than college	28.3	yes	yes	yes	no	former	never	1936	15.461	8319.271628	1	Q1	12.77	more than 50	more than 28
2017-2018	96172	1	134	80	Female	white	college	27.5	yes	yes	no	no	former	moderate	2255	15.789	13002.230665	0	Q1	12.77	more than 50	less than 28
2017-2018	96178	1	139	63	Male	black	college	26.3	yes	yes	no	no	never	mild	1537.5	8.6995	2907.794827	0	Q1	12.77	more than 50	less than 28
2017-2018	96179	2	135	64	Male	white	less than college	28.6	no	yes	no	no	former	mild	1814.5	18.237	67688.9457635	0	Q2	19.42	more than 50	more than 28
2017-2018	96184	1	142	80	Male	white	college	24.6	yes	yes	no	yes	never	never	2109	53.6425	7353.1398275	0	Q4	37.18	more than 50	less than 28
2017-2018	96185	1	141	75	Female	white	college	35.2	yes	yes	yes	no	never	mild	2961	19.6675	17880.634469	1	Q2	19.42	more than 50	more than 28
2017-2018	96188	1	147	55	Female	black	college	32.2	yes	yes	no	no	never	mild	2410	25.91	3927.6247715	0	Q3	25.95	more than 50	more than 28
2017-2018	96189	2	140	50	Male	other	less than college	43.7	yes	yes	yes	no	former	mild	2571.5	41.5685	44482.2588875	0	Q4	37.18	more than 50	more than 28
2017-2018	96195	2	137	80	Male	white	college	34.6	yes	yes	yes	yes	never	never	1983	20.7135	4881.811401	0	Q2	19.42	more than 50	more than 28
2017-2018	96198	2	148	29	Female	black	college	19.7	yes	no	no	no	never	mild	2233.5	24.7725	25915.389453	0	Q3	25.95	less than 50	less than 28
2017-2018	96205	1	146	52	Male	black	less than college	26.1	yes	no	no	no	never	mild	2110	21.289	17738.2082855	0	Q2	19.42	more than 50	less than 28
2017-2018	96216	1	141	56	Female	black	college	26.8	no	no	no	no	never	mild	1001.5	16.682	10183.796577	0	Q2	19.42	more than 50	less than 28
2017-2018	96217	1	145	71	Male	white	college	34	yes	no	no	yes	former	mild	2611	26.837	71682.357617	0	Q3	25.95	more than 50	more than 28
2017-2018	96219	1	145	41	Female	black	college	42.2	yes	yes	no	no	never	moderate	1952	20.9635	4509.4024895	0	Q2	19.42	less than 50	more than 28
2017-2018	96220	2	138	33	Male	other	college	25.9	no	no	no	no	never	mild	2004.5	17.109	30514.935869	0	Q2	19.42	less than 50	less than 28
2017-2018	96221	2	136	66	Male	white	college	34.3	yes	yes	no	no	former	mild	2933.5	19.655	90191.4752755	0	Q2	19.42	more than 50	more than 28
2017-2018	96223	2	145	70	Male	black	college	19.7	no	yes	yes	yes	now	moderate	2337	16.794	2714.6632055	0	Q2	19.42	more than 50	less than 28
2017-2018	96224	1	142	59	Female	white	college	23.4	yes	no	no	no	never	never	2156.5	21.955	16363.9832305	0	Q2	19.42	more than 50	less than 28
2017-2018	96230	1	140	60	Male	white	less than college	39.3	yes	yes	no	no	never	heavy	2792.5	34.5435	17856.2296745	0	Q4	37.18	more than 50	more than 28
2017-2018	96234	2	143	40	Male	other	less than college	39.3	no	yes	no	no	never	moderate	2240.5	29.342	7260.0762055	0	Q3	25.95	less than 50	more than 28
2017-2018	96236	2	145	78	Female	black	less than college	20.8	yes	yes	yes	no	never	mild	925	7.226	5966.0869255	0	Q1	12.77	more than 50	less than 28
2017-2018	96237	1	140	58	Female	white	less than college	21.8	yes	yes	no	no	now	heavy	1116.5	13.337	9905.266303	0	Q1	12.77	more than 50	less than 28
2017-2018	96239	1	142	69	Female	white	college	35.2	yes	yes	no	no	never	moderate	934.5	10.144	71747.345756	0	Q1	12.77	more than 50	more than 28
2017-2018	96242	2	146	64	Male	black	less than college	23.7	no	yes	no	no	now	heavy	1733.5	20.467	2593.1920655	1	Q2	19.42	more than 50	less than 28
2017-2018	96244	2	137	38	Female	Mexican American	less than college	25.1	no	yes	no	no	never	mild	1839.5	31.615	6249.8419955	0	Q4	37.18	less than 50	less than 28
2017-2018	96252	2	136	79	Female	Mexican American	college	22	yes	yes	no	yes	never	never	1577	20.233	7369.5919035	0	Q2	19.42	more than 50	less than 28
2017-2018	96253	2	136	47	Female	white	college	31.1	no	no	no	no	never	moderate	1323	25.5645	42169.4599165	0	Q3	25.95	less than 50	more than 28
2017-2018	96257	1	147	32	Female	Mexican American	less than college	28.4	yes	no	yes	no	never	heavy	2325	11.1225	4861.303245	0	Q1	12.77	less than 50	more than 28
2017-2018	96265	1	147	66	Male	black	less than college	26.4	yes	yes	yes	no	now	heavy	2934	28.94	7677.9445835	0	Q3	25.95	more than 50	less than 28
2017-2018	96269	2	148	33	Female	Mexican American	less than college	28.8	yes	no	no	no	never	never	3101	44.389	14085.629268	0	Q4	37.18	less than 50	more than 28
2017-2018	96270	1	138	25	Male	other	college	26.8	no	no	no	no	never	mild	3615	55.1445	86984.996977	0	Q4	37.18	less than 50	less than 28
2017-2018	96272	1	138	29	Male	other	college	25.5	yes	yes	no	no	never	never	3603	33.5385	21889.2240065	0	Q4	37.18	less than 50	less than 28
2017-2018	96275	1	141	31	Female	white	college	26.5	no	no	no	no	never	moderate	1503	14.595	179695.7267255	0	Q1	12.77	less than 50	less than 28
2017-2018	96276	1	139	49	Male	black	college	38.3	yes	yes	yes	no	never	mild	2278.5	30.7525	7850.4946195	0	Q4	37.18	less than 50	more than 28
2017-2018	96279	2	143	54	Female	white	college	33.4	yes	no	yes	no	now	moderate	1747	22.171	28940.9821025	1	Q2	19.42	more than 50	more than 28
2017-2018	96282	1	146	49	Male	white	college	35.8	no	yes	no	no	former	mild	1273	17.2555	175466.6799555	0	Q2	19.42	less than 50	more than 28
2017-2018	96283	1	147	46	Male	white	college	26.2	yes	no	no	no	former	heavy	2751	40.2005	47267.30234	0	Q4	37.18	less than 50	less than 28
2017-2018	96287	1	136	74	Female	other	less than college	35.4	yes	yes	yes	no	former	mild	1765.5	21.15	12912.8933605	1	Q2	19.42	more than 50	more than 28
2017-2018	96290	2	145	73	Female	black	less than college	31.5	yes	yes	no	no	never	moderate	1877.5	19.9265	4161.712174	0	Q2	19.42	more than 50	more than 28
2017-2018	96295	1	142	31	Male	white	college	25.3	yes	yes	no	no	now	moderate	4452	48.848	46784.953319	0	Q4	37.18	less than 50	less than 28
2017-2018	96299	1	145	29	Male	white	less than college	20.9	no	no	no	no	now	heavy	4725	85.746	42262.706206	0	Q4	37.18	less than 50	less than 28
2017-2018	96301	1	143	54	Male	black	college	27.7	no	yes	yes	no	never	heavy	2152	24.4235	27280.140174	0	Q3	25.95	more than 50	less than 28
2017-2018	96302	1	145	72	Male	white	college	28.2	yes	yes	no	no	former	moderate	2722	30.208	28661.6873275	0	Q4	37.18	more than 50	more than 28
2017-2018	96304	2	143	60	Female	black	college	36.2	yes	yes	no	no	never	mild	1684.5	20.635	13147.044969	0	Q2	19.42	more than 50	more than 28
2017-2018	96309	2	148	76	Female	other	college	20.7	yes	yes	yes	yes	former	mild	1091	12.972	13215.3796665	0	Q1	12.77	more than 50	less than 28
2017-2018	96310	1	147	54	Male	other	college	27.2	yes	yes	no	no	never	mild	1878.5	34.0155	1811.25657	0	Q4	37.18	more than 50	less than 28
2017-2018	96317	1	147	68	Male	black	college	39	no	yes	no	no	now	mild	3663	52.824	6998.4836935	0	Q4	37.18	more than 50	more than 28
2017-2018	96323	1	134	63	Male	black	college	27.9	yes	yes	yes	no	never	mild	2197.5	31.078	2010.579588	0	Q4	37.18	more than 50	less than 28
2017-2018	96329	2	136	42	Female	Mexican American	less than college	23.4	no	no	no	no	never	moderate	1555.5	20.642	10343.3180705	0	Q2	19.42	less than 50	less than 28
2017-2018	96332	2	135	49	Male	white	less than college	18.3	no	no	no	no	now	mild	1500.5	15.29	54788.5886045	0	Q1	12.77	less than 50	less than 28
2017-2018	96333	2	141	60	Female	other	college	26.1	yes	no	yes	no	never	moderate	885	11.6595	7822.8998485	0	Q1	12.77	more than 50	less than 28
2017-2018	96335	2	146	80	Male	white	college	32.6	yes	yes	yes	yes	former	mild	2321.5	26.9375	7743.530675	0	Q3	25.95	more than 50	more than 28
2017-2018	96339	2	137	71	Female	black	college	22.8	yes	yes	no	no	never	mild	1494	15.396	15665.2505235	0	Q1	12.77	more than 50	less than 28
2017-2018	96340	1	142	49	Male	white	college	30.2	yes	no	yes	no	former	mild	1835	38.034	49903.0723815	0	Q4	37.18	less than 50	more than 28
2017-2018	96346	1	144	29	Male	black	less than college	37.1	yes	no	no	no	never	mild	1356	14.5605	8633.825756	0	Q1	12.77	less than 50	more than 28
2017-2018	96348	2	139	54	Male	other	less than college	20.4	no	no	no	no	now	heavy	2199.5	33.1245	12335.572559	0	Q4	37.18	more than 50	less than 28
2017-2018	96352	2	142	67	Male	black	college	28.1	yes	yes	yes	yes	never	mild	2770.5	37.7115	11646.2044685	0	Q4	37.18	more than 50	more than 28
2017-2018	96355	1	148	20	Female	Mexican American	less than college	17.5	no	no	no	no	never	moderate	2582.5	39.531	15246.848318	0	Q4	37.18	less than 50	less than 28
2017-2018	96357	1	144	69	Male	black	college	23.8	yes	yes	no	no	former	heavy	1777	28.0335	6424.3910115	0	Q3	25.95	more than 50	less than 28
2017-2018	96358	1	142	48	Female	white	college	29.1	yes	no	no	no	now	moderate	2519.5	22.9165	4792.38914	0	Q3	25.95	less than 50	more than 28
2017-2018	96360	2	141	72	Female	white	less than college	27.6	yes	yes	no	no	never	mild	1182.5	11.9395	59957.658909	0	Q1	12.77	more than 50	less than 28
2017-2018	96362	1	135	61	Female	white	college	27.3	yes	yes	no	no	never	mild	1519.5	17.6225	83516.6891275	0	Q2	19.42	more than 50	less than 28
2017-2018	96365	2	137	39	Female	white	college	26.1	yes	no	no	no	former	moderate	1954	26.311	71112.259348	0	Q3	25.95	less than 50	less than 28
2017-2018	96368	1	139	31	Female	other	college	41.7	yes	no	yes	no	now	heavy	1021	15.4485	19591.7190085	1	Q1	12.77	less than 50	more than 28
2017-2018	96370	1	138	77	Female	white	college	22	yes	no	no	yes	never	mild	1719	17.2915	113558.360119	0	Q2	19.42	more than 50	less than 28
2017-2018	96373	2	145	53	Male	black	college	34.7	no	no	no	no	now	moderate	1439	18.101	19471.623204	0	Q2	19.42	more than 50	more than 28
2017-2018	96375	2	134	80	Male	white	college	25.2	yes	yes	yes	yes	never	mild	1807	8.999	20800.327606	0	Q1	12.77	more than 50	less than 28
2017-2018	96377	2	135	52	Female	other	less than college	21.5	yes	no	no	no	never	never	620.5	7.026	3959.99468	0	Q1	12.77	more than 50	less than 28
2017-2018	96379	1	148	21	Female	Mexican American	college	23.4	yes	no	no	no	never	moderate	1697	21.5395	18327.747546	0	Q2	19.42	less than 50	less than 28
2017-2018	96382	2	144	29	Male	black	college	22	no	no	no	no	never	heavy	1910	17.4355	6966.9880725	0	Q2	19.42	less than 50	less than 28
2017-2018	96389	1	138	77	Female	white	college	24.6	yes	yes	no	yes	never	never	1792	26.2215	25226.956721	0	Q3	25.95	more than 50	less than 28
2017-2018	96390	2	135	46	Male	Mexican American	college	28.5	yes	yes	no	no	never	mild	4295	59.6815	83758.3919655	0	Q4	37.18	less than 50	more than 28
2017-2018	96392	2	148	28	Female	Mexican American	less than college	30.3	yes	no	no	no	never	heavy	2317.5	25.2545	10325.3727065	0	Q3	25.95	less than 50	more than 28
2017-2018	96393	1	140	71	Male	white	college	27.8	no	yes	no	no	never	mild	2436.5	30.131	40029.0626455	0	Q3	25.95	more than 50	less than 28
2017-2018	96396	2	135	38	Male	Mexican American	college	28.8	no	no	no	no	never	heavy	2336	29.0665	39860.7650605	0	Q3	25.95	less than 50	more than 28
2017-2018	96398	1	147	32	Male	black	college	27	yes	no	no	no	never	never	4255	38.447	14241.3119795	0	Q4	37.18	less than 50	less than 28
2017-2018	96399	1	143	42	Male	other	college	39	yes	no	no	no	former	heavy	3473	36.9625	127000.314661	0	Q4	37.18	less than 50	more than 28
2017-2018	96400	2	147	32	Male	white	less than college	28.7	no	no	no	no	never	never	2755	17.7055	70858.1445	0	Q2	19.42	less than 50	more than 28
2017-2018	96406	1	140	73	Female	white	less than college	35.3	yes	yes	yes	no	never	mild	1420.5	10.824	58455.100717	0	Q1	12.77	more than 50	more than 28
2017-2018	96408	2	140	44	Female	black	college	44.6	no	yes	no	no	never	heavy	1956.5	14.4365	6123.7522635	1	Q1	12.77	less than 50	more than 28
2017-2018	96411	1	143	60	Female	black	college	25.3	yes	yes	no	no	never	mild	1504	16.034	3833.9227615	0	Q1	12.77	more than 50	less than 28
2017-2018	96415	2	143	36	Male	other	college	28.6	no	yes	no	no	former	mild	1984.5	25.449	33373.3820265	0	Q3	25.95	less than 50	more than 28
2017-2018	96416	2	143	42	Female	white	less than college	23.5	no	no	no	no	former	heavy	1770.5	19.148	34993.2047085	0	Q2	19.42	less than 50	less than 28
2017-2018	96417	2	138	33	Female	other	college	22.2	yes	no	no	no	never	never	1587.5	26.112	9044.775925	0	Q3	25.95	less than 50	less than 28
2017-2018	96420	2	141	60	Male	other	college	24	yes	yes	no	no	never	mild	2674	24.349	2784.515418	1	Q3	25.95	more than 50	less than 28
2017-2018	96422	1	135	66	Female	Mexican American	less than college	28.1	yes	yes	yes	no	never	never	1803.5	16.338	1863.1376065	0	Q1	12.77	more than 50	more than 28
2017-2018	96428	2	135	37	Female	other	college	26.6	no	no	no	no	never	never	2087.5	18.695	73606.7227335	0	Q2	19.42	less than 50	less than 28
2017-2018	96431	2	136	47	Male	Mexican American	less than college	38.8	yes	yes	yes	no	never	heavy	4167.5	43.511	15658.68914	0	Q4	37.18	less than 50	more than 28
2017-2018	96432	1	141	47	Female	other	college	21.8	yes	no	no	no	now	mild	2506.5	26.546	24490.566283	1	Q3	25.95	less than 50	less than 28
2017-2018	96433	1	145	35	Female	white	college	34.8	yes	no	no	no	former	mild	1522.5	15.117	79775.5020365	0	Q1	12.77	less than 50	more than 28
2017-2018	96443	1	139	24	Female	white	college	19.8	no	no	no	no	never	heavy	1492.5	22.94	93060.645324	0	Q3	25.95	less than 50	less than 28
2017-2018	96446	2	136	62	Female	white	college	32.2	yes	yes	no	no	former	mild	1540	34.681	6950.940336	0	Q4	37.18	more than 50	more than 28
2017-2018	96448	1	148	50	Female	Mexican American	college	26.8	no	no	no	no	never	mild	1974.5	30.6605	5814.579843	0	Q4	37.18	more than 50	less than 28
2017-2018	96452	2	140	38	Male	Mexican American	less than college	28.8	no	no	no	no	never	moderate	2292.5	22.988	7656.8270885	0	Q3	25.95	less than 50	more than 28
2017-2018	96453	1	139	24	Female	other	less than college	22.6	yes	no	no	no	former	mild	1601.5	15.918	23011.84555	0	Q1	12.77	less than 50	less than 28
2017-2018	96455	1	144	34	Male	white	college	42.1	yes	no	no	no	now	heavy	3789	36.384	36096.0161745	0	Q4	37.18	less than 50	more than 28
2017-2018	96462	1	146	65	Male	black	less than college	23.9	yes	yes	no	no	now	mild	1624	19.7495	11948.971195	0	Q2	19.42	more than 50	less than 28
2017-2018	96463	2	137	26	Male	Mexican American	less than college	19.9	no	no	no	no	now	heavy	4827	67.2675	12089.0364215	0	Q4	37.18	less than 50	less than 28
2017-2018	96470	2	139	47	Male	white	college	28.2	yes	no	no	no	now	heavy	2592.5	15.479	17976.5096325	0	Q1	12.77	less than 50	more than 28
2017-2018	96474	2	148	37	Female	other	college	21.5	no	no	no	no	never	mild	1672	13.2435	16213.181555	0	Q1	12.77	less than 50	less than 28
2017-2018	96475	2	145	51	Male	black	less than college	33.7	no	yes	yes	no	now	mild	1840.5	24.702	13689.5248885	0	Q3	25.95	more than 50	more than 28
2017-2018	96479	1	142	56	Female	white	college	32.4	yes	yes	no	no	never	mild	1761	29.875	156699.754186	0	Q3	25.95	more than 50	more than 28
2017-2018	96483	1	134	49	Female	black	college	24.7	yes	yes	no	no	never	mild	2280	29.999	6099.5360575	0	Q3	25.95	less than 50	less than 28
2017-2018	96484	1	148	27	Male	Mexican American	college	20.8	no	no	no	no	never	mild	1397	15.0685	21175.7513375	0	Q1	12.77	less than 50	less than 28
2017-2018	96485	2	140	21	Female	white	college	31.4	no	no	no	no	never	heavy	960.5	7.496	22541.0241925	0	Q1	12.77	less than 50	more than 28
2017-2018	96488	2	148	62	Male	other	college	29.2	yes	yes	no	no	never	mild	3608	50.7275	18755.9052045	0	Q4	37.18	more than 50	more than 28
2017-2018	96490	1	136	39	Female	other	college	22	no	no	yes	no	never	moderate	988	6.3805	15829.8580375	0	Q1	12.77	less than 50	less than 28
2017-2018	96495	2	146	22	Male	black	less than college	23.1	no	yes	no	no	never	never	2506	38.6365	13564.983132	0	Q4	37.18	less than 50	less than 28
2017-2018	96500	2	138	24	Male	other	college	20.3	no	no	no	no	never	heavy	2672.5	33.7835	6390.5079375	0	Q4	37.18	less than 50	less than 28
2017-2018	96501	2	137	50	Male	other	less than college	42.4	no	yes	yes	no	now	mild	1961.5	9.8005	8314.6252155	1	Q1	12.77	more than 50	more than 28
2017-2018	96503	1	139	72	Female	other	less than college	29.8	yes	yes	yes	no	never	never	810.5	17.286	20705.3096535	0	Q2	19.42	more than 50	more than 28
2017-2018	96505	2	142	40	Female	other	less than college	42.8	no	no	no	no	now	heavy	1766	13.865	67703.071515	1	Q1	12.77	less than 50	more than 28
2017-2018	96508	2	136	46	Female	Mexican American	less than college	28.3	no	no	no	no	never	mild	2736.5	20.4345	31674.810612	0	Q2	19.42	less than 50	more than 28
2017-2018	96510	2	142	32	Female	white	college	29.1	yes	no	no	no	now	moderate	2677	25.238	41786.617373	0	Q3	25.95	less than 50	more than 28
2017-2018	96511	1	144	41	Male	black	college	28.5	no	yes	no	no	never	mild	3386.5	36.1675	5282.0782725	0	Q4	37.18	less than 50	more than 28
2017-2018	96512	1	139	64	Male	white	college	33.5	yes	yes	no	yes	now	heavy	2297.5	34.087	6677.9794155	0	Q4	37.18	more than 50	more than 28
2017-2018	96513	1	146	24	Male	white	college	17.2	no	no	no	no	never	never	2963.5	35.8515	33173.0043725	0	Q4	37.18	less than 50	less than 28
2017-2018	96515	2	145	69	Male	black	college	19.9	no	yes	no	no	now	mild	3057	46.9625	6024.3460665	0	Q4	37.18	more than 50	less than 28
2017-2018	96519	1	144	33	Female	black	less than college	22.6	yes	no	no	no	never	never	984	10.3855	14024.3131375	0	Q1	12.77	less than 50	less than 28
2017-2018	96521	2	142	62	Male	white	less than college	27.1	yes	no	no	no	former	heavy	1406.5	20.076	29144.006344	0	Q2	19.42	more than 50	less than 28
2017-2018	96532	1	145	45	Female	white	college	40.1	no	yes	no	no	now	mild	1181	13.0375	6970.5384225	1	Q1	12.77	less than 50	more than 28
2017-2018	96534	2	146	48	Female	black	less than college	24	no	yes	no	yes	now	moderate	2362.5	29.126	15853.584939	0	Q3	25.95	less than 50	less than 28
2017-2018	96540	2	148	66	Male	other	college	23.6	yes	yes	no	no	never	never	3281.5	32.989	3280.033871	0	Q4	37.18	more than 50	less than 28
2017-2018	96543	2	138	46	Female	black	college	24.9	no	yes	no	no	former	mild	1168	20.3685	31089.31107	0	Q2	19.42	less than 50	less than 28
2017-2018	96546	1	135	44	Male	white	college	29.5	no	no	no	yes	former	mild	2115	27.471	8108.7861075	0	Q3	25.95	less than 50	more than 28
2017-2018	96547	2	142	44	Female	white	college	30.3	no	yes	yes	no	never	heavy	1303.5	37.9355	193276.1597435	0	Q4	37.18	less than 50	more than 28
2017-2018	96551	1	141	36	Female	other	college	37.3	yes	yes	no	no	former	moderate	1735	19.0565	78734.0175545	1	Q2	19.42	less than 50	more than 28
2017-2018	96553	2	140	58	Male	other	college	28	yes	yes	no	no	never	mild	2724.5	30.5255	6380.943835	0	Q4	37.18	more than 50	more than 28
2017-2018	96554	1	147	31	Male	black	college	39.6	no	no	no	no	now	mild	1957.5	22.8955	19702.6708405	0	Q3	25.95	less than 50	more than 28
2017-2018	96555	2	147	46	Male	black	less than college	25.2	yes	no	yes	no	never	mild	2288	69.767	7683.762745	0	Q4	37.18	less than 50	less than 28
2017-2018	96557	1	144	38	Male	black	less than college	27.1	yes	no	no	no	now	heavy	2583.5	37.088	12366.354954	0	Q4	37.18	less than 50	less than 28
2017-2018	96560	2	143	71	Male	black	less than college	18.1	no	no	no	no	now	moderate	2360	26.505	3058.630706	0	Q3	25.95	more than 50	less than 28
2017-2018	96566	1	146	23	Male	white	college	27.9	yes	no	no	no	former	mild	1798.5	29.4545	75824.2436765	0	Q3	25.95	less than 50	less than 28
2017-2018	96568	1	144	80	Male	white	college	23.7	yes	yes	no	yes	never	mild	2190	23.2485	33474.0317845	0	Q3	25.95	more than 50	less than 28
2017-2018	96571	2	136	58	Female	Mexican American	less than college	45.7	yes	no	no	no	never	never	1132.5	12.1185	16186.7206525	0	Q1	12.77	more than 50	more than 28
2017-2018	96574	2	139	39	Female	white	college	24.1	no	no	no	no	never	moderate	1947	23.1915	67797.182057	0	Q3	25.95	less than 50	less than 28
2017-2018	96582	1	147	47	Male	black	less than college	26.7	no	no	no	no	never	heavy	2700.5	24.4485	19321.9290365	0	Q3	25.95	less than 50	less than 28
2017-2018	96585	1	148	62	Male	Mexican American	less than college	25.2	no	no	yes	no	never	mild	3405.5	37.798	3305.6496245	0	Q4	37.18	more than 50	less than 28
2017-2018	96586	2	143	65	Female	black	less than college	32.2	yes	yes	no	no	now	mild	1945	27.767	7905.290101	0	Q3	25.95	more than 50	more than 28
2017-2018	96587	1	144	30	Male	black	college	61.9	yes	yes	yes	yes	now	heavy	2924.5	26.6925	12859.543372	0	Q3	25.95	less than 50	more than 28
2017-2018	96588	2	142	40	Male	other	less than college	29.5	yes	no	no	no	never	never	1138	25.249	18430.5311575	0	Q3	25.95	less than 50	more than 28
2017-2018	96590	1	137	27	Female	Mexican American	less than college	40.9	yes	yes	no	no	never	heavy	1379	18.2325	14879.509119	0	Q2	19.42	less than 50	more than 28
2017-2018	96593	2	143	30	Male	white	college	24.6	yes	yes	no	no	now	mild	2558.5	27.3525	97164.2929665	0	Q3	25.95	less than 50	less than 28
2017-2018	96594	2	139	39	Male	white	less than college	47.9	no	no	no	no	former	heavy	1491.5	17.113	6052.270801	0	Q2	19.42	less than 50	more than 28
2017-2018	96599	1	140	72	Male	white	college	32.3	yes	yes	yes	yes	never	heavy	1421.5	19.5455	14092.371619	0	Q2	19.42	more than 50	more than 28
2017-2018	96600	2	146	25	Female	black	college	42.5	no	no	no	no	now	heavy	1092	6.673	6007.2400465	0	Q1	12.77	less than 50	more than 28
2017-2018	96603	2	140	60	Male	white	college	40.3	yes	yes	yes	yes	never	mild	3627.5	46.6975	24623.788517	0	Q4	37.18	more than 50	more than 28
2017-2018	96609	2	147	36	Female	black	less than college	25.2	yes	no	no	no	never	mild	1257.5	19.6585	17173.2282055	0	Q2	19.42	less than 50	less than 28
2017-2018	96610	2	144	34	Female	other	college	20.9	no	no	no	no	never	never	1487	13.0915	30406.6053705	0	Q1	12.77	less than 50	less than 28
2017-2018	96619	2	142	23	Female	white	less than college	14.8	yes	no	no	no	now	moderate	3098	27.2585	65132.2470995	0	Q3	25.95	less than 50	less than 28
2017-2018	96622	2	142	40	Female	black	college	47.1	yes	no	no	no	never	moderate	2051	40.931	21834.9405325	0	Q4	37.18	less than 50	more than 28
2017-2018	96625	1	147	26	Male	other	college	24	yes	no	no	no	never	never	1251.5	15.64	4189.208914	0	Q1	12.77	less than 50	less than 28
2017-2018	96626	2	148	23	Male	other	college	21.5	no	no	no	no	never	mild	1873	20.6515	11762.593389	0	Q2	19.42	less than 50	less than 28
2017-2018	96629	1	143	46	Female	black	college	29.7	yes	no	no	no	never	heavy	1505.5	13.309	24239.265763	0	Q1	12.77	less than 50	more than 28
2017-2018	96631	1	148	37	Male	other	college	33.2	no	no	no	no	never	mild	2199	28.9715	93182.548441	0	Q3	25.95	less than 50	more than 28
2017-2018	96633	2	148	65	Male	black	less than college	27.6	yes	yes	no	yes	now	moderate	1939.5	26.236	1637.31973	0	Q3	25.95	more than 50	less than 28
2017-2018	96634	2	143	59	Male	Mexican American	less than college	22.2	yes	yes	yes	no	former	mild	1676	25.352	8841.8444865	0	Q3	25.95	more than 50	less than 28
2017-2018	96636	2	140	40	Female	Mexican American	college	28.3	yes	no	no	no	never	moderate	2241.5	21.804	20601.3631365	0	Q2	19.42	less than 50	more than 28
2017-2018	96638	1	145	58	Male	white	college	26	no	no	no	no	now	mild	2781	40.609	12319.348328	0	Q4	37.18	more than 50	less than 28
2017-2018	96641	2	145	35	Male	other	college	26	no	no	no	no	now	heavy	2302	31.112	29677.6528855	0	Q4	37.18	less than 50	less than 28
2017-2018	96644	2	135	66	Male	Mexican American	less than college	32.3	yes	yes	no	no	never	mild	2324	27.666	8937.3075435	0	Q3	25.95	more than 50	more than 28
2017-2018	96649	1	144	51	Male	black	less than college	40	yes	yes	no	no	former	mild	1298.5	16.829	14280.187705	0	Q2	19.42	more than 50	more than 28
2017-2018	96651	2	140	49	Female	black	college	41.1	no	yes	no	yes	now	heavy	1376.5	16.577	2660.6921955	0	Q2	19.42	less than 50	more than 28
2017-2018	96652	2	137	63	Male	other	less than college	33.5	yes	no	no	no	now	moderate	1586	21.033	4946.5395015	0	Q2	19.42	more than 50	more than 28
2017-2018	96659	1	146	58	Female	white	college	22.5	no	yes	no	no	never	heavy	2533.5	29.6365	149657.863259	0	Q3	25.95	more than 50	less than 28
2017-2018	96660	1	142	61	Female	white	less than college	26	yes	no	no	no	former	moderate	1585.5	23.4775	31809.9971835	1	Q3	25.95	more than 50	less than 28
2017-2018	96661	1	144	24	Female	other	college	19.8	no	no	no	no	never	heavy	2168.5	26.9375	5134.5241915	0	Q3	25.95	less than 50	less than 28
2017-2018	96663	1	139	20	Female	white	less than college	21.5	no	no	no	no	never	moderate	2893.5	37.9505	33319.424616	0	Q4	37.18	less than 50	less than 28
2017-2018	96667	2	140	69	Male	Mexican American	less than college	34.7	yes	yes	no	no	former	heavy	1828	18.4455	1671.240703	0	Q2	19.42	more than 50	more than 28
2017-2018	96669	2	137	55	Female	other	less than college	16.7	no	no	no	no	never	never	1962	26.757	5004.565232	0	Q3	25.95	more than 50	less than 28
2017-2018	96672	1	136	32	Male	other	college	26.1	yes	no	no	no	former	mild	1001	6.827	51168.297282	0	Q1	12.77	less than 50	less than 28
2017-2018	96674	1	138	30	Male	other	college	29.7	yes	yes	no	no	never	mild	4065	44.136	62076.0224995	0	Q4	37.18	less than 50	more than 28
2017-2018	96679	1	145	30	Female	white	college	19.1	yes	no	no	no	former	moderate	778.5	17.3845	21827.694968	0	Q2	19.42	less than 50	less than 28
2017-2018	96681	1	137	33	Female	other	less than college	32.5	yes	no	no	no	never	mild	2768.5	49.5525	67211.70941	0	Q4	37.18	less than 50	more than 28
2017-2018	96687	2	142	80	Female	white	college	29.2	no	no	yes	no	former	mild	1231	12.724	9732.77975	0	Q1	12.77	more than 50	more than 28
2017-2018	96688	1	135	58	Male	black	college	33.2	yes	yes	yes	yes	never	mild	2022.5	32.9905	27146.192767	0	Q4	37.18	more than 50	more than 28
2017-2018	96692	2	134	29	Male	other	college	26.2	no	no	no	no	never	moderate	1273	39.153	33722.9332235	0	Q4	37.18	less than 50	less than 28
2017-2018	96694	2	146	39	Male	white	less than college	23	yes	yes	no	no	now	mild	3153.5	142.6255	16823.547363	0	Q4	37.18	less than 50	less than 28
2017-2018	96695	2	142	25	Female	white	less than college	27.9	no	no	no	no	never	moderate	1358	26.601	133679.0837915	0	Q3	25.95	less than 50	less than 28
2017-2018	96697	2	141	25	Male	white	less than college	22.8	no	no	no	no	former	moderate	2919.5	55.859	23392.9669285	0	Q4	37.18	less than 50	less than 28
2017-2018	96701	2	134	74	Male	other	less than college	24.2	no	yes	no	no	former	mild	1174.5	14.176	8998.5533285	0	Q1	12.77	more than 50	less than 28
2017-2018	96704	2	148	80	Female	black	less than college	31.8	yes	yes	no	yes	former	mild	1067	13.6355	3107.251778	1	Q1	12.77	more than 50	more than 28
2017-2018	96705	2	134	40	Male	white	college	27.5	yes	no	no	no	former	moderate	1873.5	25.913	290752.5909735	0	Q3	25.95	less than 50	less than 28
2017-2018	96707	2	148	64	Female	other	college	25.4	yes	yes	no	no	now	mild	1715	14.029	1598.6093955	0	Q1	12.77	more than 50	less than 28
2017-2018	96708	1	134	52	Female	white	college	29.2	no	yes	no	no	never	heavy	2334.5	35.3395	33402.3944985	1	Q4	37.18	more than 50	more than 28
2017-2018	96720	1	142	80	Male	white	college	35	yes	no	no	yes	former	mild	1588.5	22.7135	16479.7814965	0	Q3	25.95	more than 50	more than 28
2017-2018	96725	2	144	33	Female	other	less than college	32.4	yes	no	no	no	never	heavy	1618	8.8895	39489.3423475	0	Q1	12.77	less than 50	more than 28
2017-2018	96727	2	134	76	Female	other	less than college	36.6	yes	yes	yes	no	never	never	757.5	8.692	20337.4824905	0	Q1	12.77	more than 50	more than 28
2017-2018	96731	1	139	41	Male	black	less than college	35.8	no	no	no	no	former	moderate	2331.5	25.9425	32176.639259	0	Q3	25.95	less than 50	more than 28
2017-2018	96732	1	145	57	Male	white	college	34	yes	yes	yes	no	former	mild	3081	25.2235	102380.745654	0	Q3	25.95	more than 50	more than 28
2017-2018	96736	1	147	72	Male	black	college	30	yes	yes	yes	no	former	mild	1656.5	15.0345	7459.8309605	0	Q1	12.77	more than 50	more than 28
2017-2018	96737	2	140	34	Female	other	college	20.5	yes	no	no	no	never	mild	2893	33.2165	17857.4062455	0	Q4	37.18	less than 50	less than 28
2017-2018	96739	1	148	20	Male	other	college	31.3	no	no	no	no	never	mild	1512	13.3125	10720.129821	0	Q1	12.77	less than 50	more than 28
2017-2018	96743	2	139	33	Male	white	less than college	42.9	no	yes	no	no	now	heavy	3031	25.3015	3906.436495	0	Q3	25.95	less than 50	more than 28
2017-2018	96745	1	145	52	Female	black	less than college	52.8	yes	yes	no	no	never	heavy	2871.5	25.8935	6514.797627	0	Q3	25.95	more than 50	more than 28
2017-2018	96753	1	137	78	Male	black	less than college	24.7	yes	no	no	no	never	mild	1534.5	20.627	5546.714366	0	Q2	19.42	more than 50	less than 28
2017-2018	96756	2	143	23	Female	white	college	33.1	no	no	no	no	former	heavy	1325	17.256	77705.7868485	0	Q2	19.42	less than 50	more than 28
2017-2018	96758	2	146	47	Male	black	less than college	41	yes	yes	yes	no	now	heavy	1767.5	31.6405	7302.2643565	0	Q4	37.18	less than 50	more than 28
2017-2018	96760	1	142	48	Male	white	college	37.1	yes	no	no	no	never	mild	1835.5	29.599	23144.572879	0	Q3	25.95	less than 50	more than 28
2017-2018	96764	2	142	27	Male	other	less than college	20.9	yes	no	no	no	never	heavy	2857.5	63.778	12956.0627225	0	Q4	37.18	less than 50	less than 28
2017-2018	96766	1	147	52	Female	black	college	35.2	yes	no	no	no	never	mild	1664	12.721	3837.163179	0	Q1	12.77	more than 50	more than 28
2017-2018	96768	1	136	56	Female	other	college	26	no	no	no	no	former	mild	1689.5	18.8605	15060.9167345	0	Q2	19.42	more than 50	less than 28
2017-2018	96770	1	142	78	Female	white	less than college	27.1	yes	yes	no	no	never	mild	2857.5	19.3965	13881.724773	1	Q2	19.42	more than 50	less than 28
2017-2018	96771	2	137	67	Female	other	less than college	27.3	yes	no	no	no	never	mild	683	6.2215	8074.946613	0	Q1	12.77	more than 50	less than 28
2017-2018	96780	2	141	80	Male	white	college	23.4	yes	yes	no	no	former	mild	2064.5	22.45	35901.499852	0	Q2	19.42	more than 50	less than 28
2017-2018	96783	2	138	58	Female	other	college	24.1	yes	yes	no	no	never	mild	1401.5	8.942	27036.7863955	0	Q1	12.77	more than 50	less than 28
2017-2018	96788	2	140	29	Female	black	college	39.5	yes	no	no	no	former	heavy	3009	39.713	17003.933055	0	Q4	37.18	less than 50	more than 28
2017-2018	96789	1	139	80	Female	other	less than college	28.2	yes	yes	yes	no	never	never	985	15.092	5311.819676	0	Q1	12.77	more than 50	more than 28
2017-2018	96792	1	138	61	Female	black	college	26.5	no	no	no	no	former	moderate	1190	11.505	2225.0016335	0	Q1	12.77	more than 50	less than 28
2017-2018	96793	2	147	54	Male	black	less than college	34.9	no	no	no	no	never	never	2013	19.142	23238.27293	0	Q2	19.42	more than 50	more than 28
2017-2018	96795	2	143	22	Male	white	less than college	39.6	yes	no	no	no	former	heavy	1533	28.795	62073.426414	0	Q3	25.95	less than 50	more than 28
2017-2018	96799	1	140	75	Male	other	less than college	26.9	yes	yes	yes	no	never	never	1385	13.19	32177.8278095	0	Q1	12.77	more than 50	less than 28
2017-2018	96800	2	144	53	Male	black	college	30.6	no	yes	no	no	never	mild	2295	20.371	5767.265427	0	Q2	19.42	more than 50	more than 28
2017-2018	96804	1	141	67	Male	black	college	41.1	yes	yes	no	no	never	mild	1007	19.333	8311.615333	0	Q2	19.42	more than 50	more than 28
2017-2018	96810	2	143	39	Female	other	college	27.8	no	no	no	no	former	heavy	1583.5	21.5215	7433.658303	0	Q2	19.42	less than 50	less than 28
2017-2018	96818	2	145	49	Male	black	less than college	22.8	no	no	no	no	now	mild	3341	46.6335	3779.358723	0	Q4	37.18	less than 50	less than 28
2017-2018	96829	2	143	38	Female	white	college	32.5	yes	yes	no	no	now	heavy	1354.5	15.683	9109.3576705	0	Q1	12.77	less than 50	more than 28
2017-2018	96830	1	139	63	Male	white	less than college	30.4	yes	no	no	no	never	moderate	1747	26.388	6062.950762	0	Q3	25.95	more than 50	more than 28
2017-2018	96833	1	147	34	Female	black	less than college	56.4	yes	yes	yes	no	now	heavy	1455	26.8265	4185.9367495	0	Q3	25.95	less than 50	more than 28
2017-2018	96835	1	134	68	Female	white	college	26.9	yes	no	no	no	never	moderate	2151	23.3685	133108.7224575	0	Q3	25.95	more than 50	less than 28
2017-2018	96839	2	141	22	Female	other	college	44.9	yes	no	no	no	former	heavy	2404	22.5275	24044.8397525	0	Q3	25.95	less than 50	more than 28
2017-2018	96840	1	148	67	Male	other	college	28.4	yes	no	no	no	never	mild	2143	42.6865	4897.640158	0	Q4	37.18	more than 50	more than 28
2017-2018	96841	1	139	74	Male	white	less than college	20.3	no	no	no	no	former	heavy	1019	18.246	8640.1829035	0	Q2	19.42	more than 50	less than 28
2017-2018	96842	1	139	75	Female	white	college	32.9	no	yes	no	no	never	mild	1240	13.88	11306.190345	0	Q1	12.77	more than 50	more than 28
2017-2018	96847	1	143	44	Female	black	less than college	20.6	no	yes	no	no	never	mild	1257.5	16.2475	14418.1831315	0	Q1	12.77	less than 50	less than 28
2017-2018	96848	1	138	56	Female	black	college	49.1	yes	no	no	no	now	mild	1487	19.2775	5174.2969165	0	Q2	19.42	more than 50	more than 28
2017-2018	96860	1	143	22	Female	white	college	27.8	yes	no	no	no	never	mild	2202	26.321	33335.924073	0	Q3	25.95	less than 50	less than 28
2017-2018	96862	1	145	51	Female	white	college	34.7	yes	yes	no	no	never	moderate	2605	13.6505	39539.4810775	0	Q1	12.77	more than 50	more than 28
2017-2018	96863	1	142	56	Male	white	college	30.9	yes	yes	no	no	never	heavy	2984	42.2065	134210.9063895	0	Q4	37.18	more than 50	more than 28
2017-2018	96865	2	147	28	Female	black	college	22.7	no	no	no	no	former	mild	2259.5	30.2425	50784.1708805	0	Q4	37.18	less than 50	less than 28
2017-2018	96866	2	136	80	Male	other	college	25.8	yes	yes	yes	yes	never	never	2581	59.827	17913.293536	0	Q4	37.18	more than 50	less than 28
2017-2018	96874	2	140	55	Female	Mexican American	college	25.7	yes	no	no	no	never	moderate	1713.5	11.852	59695.4154855	0	Q1	12.77	more than 50	less than 28
2017-2018	96877	2	147	60	Male	black	less than college	32.5	yes	yes	yes	no	never	mild	2731.5	27.855	3467.1580765	0	Q3	25.95	more than 50	more than 28
2017-2018	96878	2	141	80	Male	white	college	31.2	yes	yes	no	no	never	mild	1757.5	27.315	4836.8144835	0	Q3	25.95	more than 50	more than 28
2017-2018	96884	2	138	55	Female	other	college	27.3	yes	no	no	no	never	never	2102	14.67	13107.5638765	0	Q1	12.77	more than 50	less than 28
2017-2018	96887	2	139	57	Female	white	less than college	28	yes	yes	no	no	never	never	1187.5	15.8835	10728.5454145	0	Q1	12.77	more than 50	more than 28
2017-2018	96890	1	146	20	Male	black	less than college	21.6	no	no	no	no	now	mild	5331	88.6485	34781.810027	0	Q4	37.18	less than 50	less than 28
2017-2018	96891	2	147	41	Male	black	college	27.1	no	yes	no	no	now	heavy	1090	11.8955	4471.1761795	0	Q1	12.77	less than 50	less than 28
2017-2018	96895	2	140	60	Female	other	less than college	26.6	yes	no	no	no	never	moderate	993	12.9055	5623.494405	0	Q1	12.77	more than 50	less than 28
2017-2018	96896	2	148	80	Female	black	less than college	23.1	yes	yes	yes	yes	never	mild	866.5	14.787	2554.7016465	0	Q1	12.77	more than 50	less than 28
2017-2018	96898	2	138	56	Male	other	less than college	30.7	no	yes	no	no	never	mild	3515.5	48.533	21383.809108	0	Q4	37.18	more than 50	more than 28
2017-2018	96901	2	140	33	Female	Mexican American	less than college	26.2	no	no	no	no	never	mild	1847	14.438	25256.866294	1	Q1	12.77	less than 50	less than 28
2017-2018	96902	1	135	75	Male	white	college	24.1	yes	yes	no	yes	former	mild	1669	24.2585	3808.8510565	0	Q3	25.95	more than 50	less than 28
2017-2018	96906	1	140	74	Male	white	college	31.7	no	yes	no	no	never	mild	3176	39.9195	52784.2804365	0	Q4	37.18	more than 50	more than 28
2017-2018	96907	1	143	35	Female	white	college	35.9	no	no	no	no	former	heavy	1449.5	19.561	115797.3441675	0	Q2	19.42	less than 50	more than 28
2017-2018	96908	2	139	73	Female	other	less than college	27.5	yes	yes	yes	no	former	mild	1495	24.702	30435.0080835	1	Q3	25.95	more than 50	less than 28
2017-2018	96913	2	138	25	Female	other	college	26.1	no	no	no	no	never	moderate	1542	18.6975	9827.161055	0	Q2	19.42	less than 50	less than 28
2017-2018	96915	1	137	49	Male	white	college	28.7	yes	yes	yes	no	former	mild	2284.5	27.1015	106492.9090335	0	Q3	25.95	less than 50	more than 28
2017-2018	96916	1	142	69	Female	Mexican American	less than college	38.1	no	no	no	no	never	moderate	2314.5	20.129	18178.7902345	1	Q2	19.42	more than 50	more than 28
2017-2018	96926	1	141	59	Male	white	college	22.4	yes	no	no	no	never	moderate	3312.5	36.873	129409.400169	0	Q4	37.18	more than 50	less than 28
2017-2018	96928	1	139	71	Male	black	less than college	23.7	yes	yes	yes	yes	never	mild	1620	25.15	8021.28232	0	Q3	25.95	more than 50	less than 28
2017-2018	96930	1	146	70	Male	white	college	22.8	yes	yes	no	no	former	mild	2031	15.9705	89181.79408	0	Q1	12.77	more than 50	less than 28
2017-2018	96934	1	147	55	Female	black	college	15.5	no	yes	no	yes	now	moderate	1136.5	17.0325	10387.247328	0	Q2	19.42	more than 50	less than 28
2017-2018	96938	1	140	65	Female	Mexican American	college	26.8	yes	yes	no	no	former	heavy	1114.5	11.351	9202.767755	1	Q1	12.77	more than 50	less than 28
2017-2018	96940	1	140	59	Female	white	college	22.1	yes	no	no	no	never	never	1296.5	21.5295	132988.0170505	0	Q2	19.42	more than 50	less than 28
2017-2018	96951	2	141	36	Female	white	college	33.8	yes	yes	no	no	never	moderate	1554.5	22.832	25762.7212465	1	Q3	25.95	less than 50	more than 28
2017-2018	96953	1	138	60	Female	white	less than college	32.3	yes	yes	no	no	never	never	2577	16.7525	8723.7441295	1	Q2	19.42	more than 50	more than 28
2017-2018	96956	2	139	70	Male	white	less than college	27.9	no	yes	no	yes	former	mild	2019	18.178	2424.176936	1	Q2	19.42	more than 50	less than 28
2017-2018	96959	2	145	33	Male	other	college	24.9	yes	no	no	no	never	never	2625	21.1715	30829.7367295	0	Q2	19.42	less than 50	less than 28
2017-2018	96962	1	136	71	Female	other	college	25.5	yes	yes	no	no	never	mild	1900	20.4585	20949.360797	0	Q2	19.42	more than 50	less than 28
2017-2018	96964	2	136	65	Female	black	college	27.3	yes	yes	no	no	former	moderate	1107.5	16.5155	7533.815649	1	Q2	19.42	more than 50	less than 28
2017-2018	96965	2	137	52	Male	other	college	30.6	yes	yes	no	yes	never	mild	1763	20.2345	18478.727034	0	Q2	19.42	more than 50	more than 28
2017-2018	96969	2	136	38	Male	Mexican American	less than college	26.9	yes	no	no	no	former	heavy	3138.5	60.272	9092.326849	0	Q4	37.18	less than 50	less than 28
2017-2018	96970	2	140	49	Female	other	less than college	21.8	yes	no	yes	no	never	never	683	14.7645	3337.284399	0	Q1	12.77	less than 50	less than 28
2017-2018	96972	1	137	62	Female	black	college	23.9	no	yes	no	no	never	mild	1493	10.8885	5075.2722725	0	Q1	12.77	more than 50	less than 28
2017-2018	96975	2	147	30	Female	black	college	24.7	no	no	no	no	never	moderate	2708.5	31.088	8430.159445	0	Q4	37.18	less than 50	less than 28
2017-2018	96976	1	140	63	Male	white	less than college	25.2	yes	yes	no	yes	never	heavy	2292.5	31.418	20902.324647	0	Q4	37.18	more than 50	less than 28
2017-2018	96978	2	140	60	Male	black	college	25.8	yes	yes	no	no	now	moderate	1615	24.7515	1374.863125	0	Q3	25.95	more than 50	less than 28
2017-2018	96979	1	140	34	Female	other	college	33.5	no	yes	no	no	never	heavy	2359	27.296	11214.221016	0	Q3	25.95	less than 50	more than 28
2017-2018	96983	2	142	80	Male	white	less than college	31.8	yes	yes	no	yes	never	mild	1288.5	11.1635	23503.8842415	0	Q1	12.77	more than 50	more than 28
2017-2018	96990	2	141	30	Male	other	less than college	30.1	yes	no	no	no	never	mild	2639.5	23.705	14623.834021	0	Q3	25.95	less than 50	more than 28
2017-2018	96992	1	143	28	Male	black	less than college	28	no	no	no	no	never	mild	2278	30.56	49526.3862525	0	Q4	37.18	less than 50	more than 28
2017-2018	96993	1	142	52	Male	white	college	44.9	yes	yes	no	no	never	moderate	3343	34.2905	106476.3536545	0	Q4	37.18	more than 50	more than 28
2017-2018	96994	1	145	61	Male	other	less than college	46.5	yes	yes	no	no	former	heavy	1976	26.5275	9412.9078745	0	Q3	25.95	more than 50	more than 28
2017-2018	96998	2	137	68	Female	other	college	42.7	yes	yes	yes	yes	now	heavy	507	6.7245	4944.695625	0	Q1	12.77	more than 50	more than 28
2017-2018	97003	1	142	20	Male	white	college	20	no	no	no	no	now	heavy	2577	36.5245	79767.9708465	0	Q4	37.18	less than 50	less than 28
2017-2018	97009	1	147	30	Male	black	college	23.9	no	no	no	no	now	moderate	1496.5	19.9815	6690.547863	0	Q2	19.42	less than 50	less than 28
2017-2018	97011	2	147	26	Female	white	college	28.6	yes	no	no	no	now	mild	1503	17.0995	96329.9949605	0	Q2	19.42	less than 50	more than 28
2017-2018	97018	1	144	27	Male	black	less than college	23.1	no	no	no	no	now	mild	4285.5	39.4755	13902.95719	0	Q4	37.18	less than 50	less than 28
2017-2018	97021	2	139	27	Male	white	less than college	26.8	yes	no	no	no	now	heavy	3428.5	38.9185	37821.217143	0	Q4	37.18	less than 50	less than 28
2017-2018	97022	1	148	46	Male	other	less than college	26.3	no	yes	no	no	never	heavy	1766.5	20.2505	82024.100797	0	Q2	19.42	less than 50	less than 28
2017-2018	97026	1	145	80	Female	white	less than college	26.4	yes	yes	yes	yes	never	heavy	1679	18.791	43399.6146685	1	Q2	19.42	more than 50	less than 28
2017-2018	97027	2	138	26	Female	other	college	25	no	no	no	no	never	moderate	1173	13.349	6844.925077	0	Q1	12.77	less than 50	less than 28
2017-2018	97030	2	137	57	Female	other	college	32.9	yes	no	no	no	never	never	2125	31.6985	9572.205288	0	Q4	37.18	more than 50	more than 28
2017-2018	97031	1	141	70	Male	black	less than college	30.1	no	no	no	no	former	mild	1463.5	12.111	11095.2842245	0	Q1	12.77	more than 50	more than 28
2017-2018	97032	2	135	50	Male	white	less than college	26.5	yes	no	no	no	former	heavy	6079.5	110.5315	5742.3837535	0	Q4	37.18	more than 50	less than 28
2017-2018	97034	2	145	31	Female	white	college	21.8	no	no	no	no	now	mild	1657	18.3	29941.165241	0	Q2	19.42	less than 50	less than 28
2017-2018	97035	2	140	36	Female	black	college	30.7	yes	no	no	no	never	mild	2171.5	20.0795	3337.877757	0	Q2	19.42	less than 50	more than 28
2017-2018	97036	2	144	28	Female	black	college	22.8	no	no	no	no	never	mild	1866	19.439	44413.724907	0	Q2	19.42	less than 50	less than 28
2017-2018	97038	1	139	53	Female	white	less than college	17.3	no	yes	no	no	now	heavy	1907.5	19.7675	27084.259212	0	Q2	19.42	more than 50	less than 28
2017-2018	97039	1	136	76	Male	other	college	27.6	yes	yes	yes	no	former	never	2137	28.271	7486.743185	1	Q3	25.95	more than 50	less than 28
2017-2018	97040	1	144	58	Female	black	less than college	28.1	yes	yes	yes	yes	never	moderate	2149.5	26.8755	26009.923466	1	Q3	25.95	more than 50	more than 28
2017-2018	97041	1	147	26	Female	black	college	32.7	no	no	no	no	never	moderate	812.5	9.6325	8415.335817	0	Q1	12.77	less than 50	more than 28
2017-2018	97042	2	141	33	Female	white	college	22.6	no	no	no	no	never	moderate	2343.5	43.5205	81751.2232985	0	Q4	37.18	less than 50	less than 28
2017-2018	97044	1	139	30	Female	other	college	16.5	no	no	no	no	never	never	1548.5	14.3935	17733.8954445	0	Q1	12.77	less than 50	less than 28
2017-2018	97046	1	139	61	Male	black	college	29.9	yes	yes	no	no	former	mild	2184.5	22.704	5178.429796	0	Q3	25.95	more than 50	more than 28
2017-2018	97048	1	144	34	Female	black	college	33.7	yes	no	no	no	now	moderate	2254	17.447	7001.162932	0	Q2	19.42	less than 50	more than 28
2017-2018	97049	2	138	52	Male	other	college	26.8	no	yes	no	no	now	mild	2296.5	19.522	4515.1639645	0	Q2	19.42	more than 50	less than 28
2017-2018	97051	1	137	68	Male	other	less than college	20.4	yes	yes	no	no	former	never	1310.5	17.892	3468.106438	0	Q2	19.42	more than 50	less than 28
2017-2018	97055	2	143	53	Male	Mexican American	college	33.6	no	yes	no	no	never	heavy	3919	112.046	21000.2045275	0	Q4	37.18	more than 50	more than 28
2017-2018	97057	2	138	26	Female	other	college	22.3	yes	no	no	no	never	mild	1582	27.0265	6844.925077	0	Q3	25.95	less than 50	less than 28
2017-2018	97059	1	139	44	Male	black	college	36.3	no	no	no	no	now	mild	2309.5	37.8575	8166.873125	0	Q4	37.18	less than 50	more than 28
2017-2018	97063	2	136	51	Male	black	less than college	18.2	yes	no	no	no	now	mild	2380	35.669	26334.8691445	0	Q4	37.18	more than 50	less than 28
2017-2018	97064	2	136	24	Male	Mexican American	college	32.1	yes	no	no	no	never	mild	2137	20.958	48697.6246615	0	Q2	19.42	less than 50	more than 28
2017-2018	97065	1	147	42	Male	black	less than college	33	no	yes	yes	no	never	mild	2230.5	26.694	6613.123959	0	Q3	25.95	less than 50	more than 28
2017-2018	97067	1	148	59	Male	other	college	24.7	yes	yes	no	no	never	mild	1932.5	17.959	17735.9402405	0	Q2	19.42	more than 50	less than 28
2017-2018	97077	1	146	52	Female	black	college	49	yes	yes	no	no	never	mild	2128.5	20.024	23805.5834095	0	Q2	19.42	more than 50	more than 28
2017-2018	97080	1	144	80	Female	white	college	20.6	yes	yes	no	yes	never	never	2316	23.836	6760.2574365	0	Q3	25.95	more than 50	less than 28
2017-2018	97092	2	145	31	Female	black	college	53.2	no	yes	no	no	never	moderate	1575	20.752	4494.851641	0	Q2	19.42	less than 50	more than 28
2017-2018	97094	2	148	30	Female	other	college	23.2	yes	no	no	no	never	moderate	1526	22.3275	18942.7042055	0	Q2	19.42	less than 50	less than 28
2017-2018	97095	2	143	44	Female	other	college	29.2	yes	yes	yes	no	now	heavy	2629.5	26.7435	25364.4806075	0	Q3	25.95	less than 50	more than 28
2017-2018	97099	2	146	77	Female	white	college	32.4	yes	yes	yes	no	never	mild	1963.5	24.7375	22619.3396385	0	Q3	25.95	more than 50	more than 28
2017-2018	97100	1	145	22	Female	white	college	39.6	yes	no	no	no	never	moderate	2203	18.555	93145.5627295	0	Q2	19.42	less than 50	more than 28
2017-2018	97102	1	136	70	Female	other	less than college	20.1	yes	yes	no	no	never	mild	1495.5	16.9855	11668.018117	1	Q2	19.42	more than 50	less than 28
2017-2018	97105	2	141	56	Male	other	college	28.8	yes	yes	no	no	never	heavy	2631	20.084	174782.358846	0	Q2	19.42	more than 50	more than 28
2017-2018	97106	1	142	20	Female	white	college	18.8	no	no	no	no	never	mild	1259.5	16.802	54924.744276	0	Q2	19.42	less than 50	less than 28
2017-2018	97107	1	138	49	Male	other	college	31.9	no	no	no	no	never	mild	5776.5	53.526	156869.685608	1	Q4	37.18	less than 50	more than 28
2017-2018	97108	1	143	51	Male	other	college	30.7	yes	yes	no	no	former	moderate	1248.5	16.0165	3281.1636475	0	Q1	12.77	more than 50	more than 28
2017-2018	97111	2	138	43	Male	other	college	27.9	yes	no	no	no	never	mild	1482	10.353	27361.527785	0	Q1	12.77	less than 50	less than 28
2017-2018	97115	2	148	65	Male	Mexican American	less than college	30	yes	yes	yes	no	former	mild	1177.5	11.0975	14159.0029565	0	Q1	12.77	more than 50	more than 28
2017-2018	97116	1	140	23	Female	Mexican American	college	30.3	yes	no	no	no	former	heavy	1580.5	10.099	20005.0172945	0	Q1	12.77	less than 50	more than 28
2017-2018	97118	1	146	72	Male	white	less than college	36.4	yes	yes	no	no	former	moderate	2745.5	43.6935	80851.1442375	0	Q4	37.18	more than 50	more than 28
2017-2018	97121	1	137	44	Female	other	college	35	no	no	no	no	never	mild	1422	18.5415	32005.226198	0	Q2	19.42	less than 50	more than 28
2017-2018	97122	2	135	29	Female	black	college	39.1	no	yes	no	no	former	heavy	1805	27.735	24501.695548	0	Q3	25.95	less than 50	more than 28
2017-2018	97123	1	138	45	Female	other	less than college	21.4	no	no	no	no	never	never	1272.5	21.1775	13639.488865	0	Q2	19.42	less than 50	less than 28
2017-2018	97124	2	138	62	Female	white	less than college	27.5	yes	yes	no	no	former	moderate	1667	18.6795	15519.742582	0	Q2	19.42	more than 50	less than 28
2017-2018	97128	1	137	29	Female	Mexican American	less than college	37.9	yes	no	no	no	never	never	2755.5	15.53	30707.0592625	1	Q1	12.77	less than 50	more than 28
2017-2018	97129	1	141	40	Female	other	college	22.4	no	no	no	no	never	mild	2125	29.793	11470.750846	0	Q3	25.95	less than 50	less than 28
2017-2018	97131	1	137	53	Female	black	college	28.6	yes	yes	no	no	never	never	1465.5	15.4705	16293.542614	0	Q1	12.77	more than 50	more than 28
2017-2018	97138	2	140	47	Female	white	less than college	22.8	no	no	no	no	never	mild	2132	24.1315	11036.9633535	0	Q3	25.95	less than 50	less than 28
2017-2018	97139	2	135	29	Male	Mexican American	less than college	23.2	no	no	no	no	former	moderate	3897.5	34.348	21427.8033825	0	Q4	37.18	less than 50	less than 28
2017-2018	97142	2	136	44	Female	Mexican American	less than college	32.5	yes	no	yes	no	never	never	5195.5	48.373	6107.9024535	0	Q4	37.18	less than 50	more than 28
2017-2018	97143	1	140	61	Male	Mexican American	less than college	34.4	no	no	yes	yes	never	heavy	1582.5	27.4895	6322.3332025	0	Q3	25.95	more than 50	more than 28
2017-2018	97149	1	134	66	Female	other	college	22.1	yes	no	no	no	former	mild	2078.5	26.9015	5498.202815	0	Q3	25.95	more than 50	less than 28
2017-2018	97150	1	147	58	Male	black	less than college	28	no	no	no	no	former	mild	1771	34.534	9249.8019975	0	Q4	37.18	more than 50	more than 28
2017-2018	97155	2	147	52	Male	white	less than college	34.4	yes	yes	no	no	never	mild	1693	21.631	24870.300624	0	Q2	19.42	more than 50	more than 28
2017-2018	97156	2	138	45	Female	other	college	33.7	yes	yes	yes	no	never	moderate	2170	14.876	6102.877268	0	Q1	12.77	less than 50	more than 28
2017-2018	97165	2	148	66	Female	black	college	37.2	no	yes	no	no	former	mild	1894.5	21.6375	11171.662738	0	Q2	19.42	more than 50	more than 28
2017-2018	97166	1	148	40	Female	Mexican American	less than college	28	yes	no	no	no	former	moderate	1373.5	15.1055	44411.4740375	0	Q1	12.77	less than 50	more than 28
2017-2018	97169	1	139	67	Female	black	college	33	yes	yes	yes	no	never	heavy	1027	12.528	3963.2839435	0	Q1	12.77	more than 50	more than 28
2017-2018	97174	2	138	26	Female	other	college	21.9	yes	no	no	no	never	moderate	2770	33.449	20077.503941	0	Q4	37.18	less than 50	less than 28
2017-2018	97178	2	136	55	Female	black	less than college	38.9	yes	no	no	no	never	mild	1506.5	27.132	31883.3573605	0	Q3	25.95	more than 50	more than 28
2017-2018	97180	2	137	80	Female	white	less than college	27.9	yes	yes	no	no	never	mild	1669	24.3785	11845.390836	0	Q3	25.95	more than 50	less than 28
2017-2018	97181	1	137	65	Male	other	less than college	28.8	yes	no	yes	yes	never	mild	1442	13.4415	3056.951015	0	Q1	12.77	more than 50	more than 28
2017-2018	97183	2	134	27	Female	other	college	25.1	no	no	no	no	never	moderate	2600.5	14.423	32408.0712475	0	Q1	12.77	less than 50	less than 28
2017-2018	97189	2	147	71	Male	black	less than college	37.1	yes	yes	yes	no	former	moderate	1274.5	15.129	2930.698315	0	Q1	12.77	more than 50	more than 28
2017-2018	97191	1	147	44	Female	Mexican American	less than college	32.8	yes	no	no	no	now	moderate	1325	15.7415	6531.9598575	0	Q1	12.77	less than 50	more than 28
2017-2018	97192	2	139	67	Female	other	college	30.2	yes	yes	no	no	never	mild	1286.5	7.6345	3305.942768	0	Q1	12.77	more than 50	more than 28
2017-2018	97197	1	143	61	Female	black	less than college	34.9	no	yes	no	no	never	moderate	1884.5	23.497	4419.894121	0	Q3	25.95	more than 50	more than 28
2017-2018	97200	1	145	56	Male	black	college	22.2	yes	yes	no	no	former	mild	1859	17.3255	13577.426327	0	Q2	19.42	more than 50	less than 28
2017-2018	97201	2	144	60	Male	black	less than college	21.3	no	no	no	no	now	mild	2992.5	41.318	13338.948509	0	Q4	37.18	more than 50	less than 28
2017-2018	97206	1	145	69	Male	white	college	27.4	yes	no	no	no	former	mild	3085	39.1805	39909.269908	0	Q4	37.18	more than 50	less than 28
2017-2018	97209	1	146	71	Female	white	less than college	28.3	no	no	no	no	never	moderate	1242	14.3425	131183.363631	0	Q1	12.77	more than 50	more than 28
2017-2018	97216	2	141	69	Female	other	less than college	52.6	yes	yes	yes	yes	former	mild	1439.5	17.7035	11565.4927725	1	Q2	19.42	more than 50	more than 28
2017-2018	97223	1	141	26	Male	black	less than college	25.1	no	no	no	no	never	heavy	4814.5	86.2795	43855.686561	0	Q4	37.18	less than 50	less than 28
2017-2018	97225	2	135	80	Female	white	less than college	41.5	no	yes	no	yes	now	moderate	2780.5	35.987	26217.5008345	0	Q4	37.18	more than 50	more than 28
2017-2018	97229	1	135	80	Female	white	college	25.9	yes	yes	no	no	former	mild	1488	18.434	16867.60773	0	Q2	19.42	more than 50	less than 28
2017-2018	97231	1	136	27	Female	other	college	31	yes	no	no	no	now	heavy	1585	19.956	7672.9080055	0	Q2	19.42	less than 50	more than 28
2017-2018	97236	1	139	45	Male	other	college	25.2	no	yes	no	no	never	never	3411	33.1185	24131.4903445	0	Q4	37.18	less than 50	less than 28
2017-2018	97245	2	139	39	Male	white	less than college	25.7	yes	yes	no	no	former	heavy	3164	74.945	8569.259921	0	Q4	37.18	less than 50	less than 28
2017-2018	97249	1	139	20	Female	black	college	32	yes	no	no	no	never	mild	3142	45.453	38611.2915015	0	Q4	37.18	less than 50	more than 28
2017-2018	97250	2	147	32	Male	white	college	23.2	no	no	no	no	never	mild	3034	38.3385	21861.8447865	0	Q4	37.18	less than 50	less than 28
2017-2018	97251	2	148	41	Male	black	college	28.2	no	yes	no	no	never	mild	2197.5	25.8225	11072.1061865	0	Q3	25.95	less than 50	more than 28
2017-2018	97255	2	147	29	Male	black	college	25.1	yes	no	no	no	never	heavy	1831.5	24.266	6745.09587	0	Q3	25.95	less than 50	less than 28
2017-2018	97256	2	143	57	Male	white	college	21.7	no	yes	no	no	now	mild	3576	25.0795	21730.743071	0	Q3	25.95	more than 50	less than 28
2017-2018	97257	2	135	26	Female	Mexican American	less than college	41	no	no	no	no	never	heavy	1504	19.9715	17495.9966405	0	Q2	19.42	less than 50	more than 28
2017-2018	97259	2	144	57	Male	black	less than college	24.5	yes	yes	no	no	never	heavy	1849.5	25.891	19242.8535945	0	Q3	25.95	more than 50	less than 28
2017-2018	97264	1	135	67	Female	Mexican American	college	37.4	yes	no	yes	no	never	never	1236	12.1275	5204.745138	0	Q1	12.77	more than 50	more than 28
2017-2018	97275	2	143	39	Female	black	less than college	20.9	no	no	no	no	now	moderate	2104.5	21.311	52997.5864965	0	Q2	19.42	less than 50	less than 28
2017-2018	97278	2	142	27	Female	black	college	31.9	no	no	no	no	former	moderate	2202	24.602	41843.78578	1	Q3	25.95	less than 50	more than 28
2017-2018	97284	1	135	52	Female	white	college	27.7	yes	yes	no	no	now	heavy	1182.5	26.9265	158634.5274665	0	Q3	25.95	more than 50	less than 28
2017-2018	97289	1	140	48	Female	white	college	28.7	no	no	no	no	never	mild	908	12.9275	113735.408591	0	Q1	12.77	less than 50	more than 28
2017-2018	97299	2	140	59	Male	white	college	27.8	yes	no	no	no	now	heavy	4289	36.3775	49630.157407	1	Q4	37.18	more than 50	less than 28
2017-2018	97304	2	143	26	Female	Mexican American	less than college	36.8	yes	no	no	no	former	heavy	1984	15.189	74296.391809	0	Q1	12.77	less than 50	more than 28
2017-2018	97306	1	148	20	Female	Mexican American	less than college	32.6	yes	no	no	no	never	never	1652	21.956	46571.5782625	0	Q2	19.42	less than 50	more than 28
2017-2018	97307	1	143	63	Male	white	less than college	41.9	yes	yes	yes	yes	never	moderate	1730.5	19.34	15915.308781	0	Q2	19.42	more than 50	more than 28
2017-2018	97308	2	147	51	Female	white	college	32.9	yes	yes	no	yes	former	heavy	1641.5	20.022	18423.4981735	0	Q2	19.42	more than 50	more than 28
2017-2018	97314	2	135	29	Female	other	college	32.6	no	no	no	no	never	mild	2948.5	41.831	13709.1554515	0	Q4	37.18	less than 50	more than 28
2017-2018	97316	1	138	27	Male	Mexican American	college	35.9	yes	no	no	no	former	mild	2582.5	35.512	49843.4168795	0	Q4	37.18	less than 50	more than 28
2017-2018	97319	1	142	32	Male	white	less than college	33.1	yes	yes	no	no	now	moderate	1805.5	48.2705	35382.075893	0	Q4	37.18	less than 50	more than 28
2017-2018	97320	1	139	65	Male	black	college	17.7	yes	yes	no	no	now	moderate	1967.5	31.1335	3816.335405	1	Q4	37.18	more than 50	less than 28
2017-2018	97323	2	141	67	Female	other	college	24.3	yes	yes	no	no	never	mild	1620	14.404	16347.29026	0	Q1	12.77	more than 50	less than 28
2017-2018	97327	1	148	76	Male	black	college	28.3	yes	yes	no	no	now	moderate	1327	13.223	10892.1503375	0	Q1	12.77	more than 50	more than 28
2017-2018	97332	1	140	80	Female	white	less than college	23.9	no	yes	no	no	now	mild	1553	18.1505	9179.3887295	0	Q2	19.42	more than 50	less than 28
2017-2018	97336	2	136	58	Female	other	less than college	18.4	yes	yes	no	no	never	never	2021.5	18.3145	26680.720542	0	Q2	19.42	more than 50	less than 28
2017-2018	97337	1	144	71	Male	black	college	30.7	yes	yes	no	no	former	mild	1349	13.879	8290.9855825	0	Q1	12.77	more than 50	more than 28
2017-2018	97339	1	138	80	Male	white	less than college	25.8	no	no	no	no	former	moderate	2705.5	35.0645	8659.132818	0	Q4	37.18	more than 50	less than 28
2017-2018	97343	1	136	57	Female	white	less than college	28.3	yes	no	no	no	former	mild	1351	18.4115	317884.044513	0	Q2	19.42	more than 50	more than 28
2017-2018	97349	2	144	31	Female	other	college	29.5	yes	no	no	no	never	never	3044	32.4215	14476.701795	0	Q4	37.18	less than 50	more than 28
2017-2018	97352	2	142	45	Male	white	less than college	22.7	yes	no	no	no	never	moderate	2390	85.722	23853.7885475	0	Q4	37.18	less than 50	less than 28
2017-2018	97356	2	143	29	Female	Mexican American	less than college	35.7	yes	no	no	no	never	moderate	1761.5	22.431	100682.990246	0	Q2	19.42	less than 50	more than 28
2017-2018	97360	2	134	63	Male	black	college	40.8	yes	yes	no	no	never	never	1818.5	35.555	6652.752139	0	Q4	37.18	more than 50	more than 28
2017-2018	97361	2	135	54	Male	other	college	31.5	yes	no	no	no	never	mild	2543.5	38.292	3669.4228495	0	Q4	37.18	more than 50	more than 28
2017-2018	97362	2	141	22	Male	white	college	24.5	no	no	no	no	never	mild	1453	21.806	22448.5432485	0	Q2	19.42	less than 50	less than 28
2017-2018	97364	1	144	33	Female	other	less than college	21.5	yes	no	no	no	never	mild	1664.5	14.5975	28569.2408605	0	Q1	12.77	less than 50	less than 28
2017-2018	97365	1	143	49	Female	white	less than college	22.1	yes	no	no	no	now	moderate	1346	5.1575	19557.2139175	0	Q1	12.77	less than 50	less than 28
2017-2018	97370	1	140	62	Female	other	college	34.8	yes	no	no	no	former	heavy	1771.5	8.1455	15761.2842225	0	Q1	12.77	more than 50	more than 28
2017-2018	97371	2	148	57	Female	white	college	28.2	yes	yes	no	no	never	moderate	1857.5	18.4615	77227.2000425	0	Q2	19.42	more than 50	more than 28
2017-2018	97373	1	142	41	Female	white	college	34.2	yes	no	no	no	now	moderate	1266	12.6765	30506.133289	1	Q1	12.77	less than 50	more than 28
2017-2018	97374	2	142	65	Male	white	less than college	43.3	yes	yes	no	no	former	mild	2318.5	30.619	21024.3567205	0	Q4	37.18	more than 50	more than 28
2017-2018	97375	2	145	71	Male	other	less than college	37.3	yes	no	yes	yes	former	mild	1616	16.967	6969.6639545	0	Q2	19.42	more than 50	more than 28
2017-2018	97381	1	141	69	Male	black	less than college	40	yes	yes	no	no	former	moderate	2684	37.1805	2535.1721035	0	Q4	37.18	more than 50	more than 28
2017-2018	97382	2	145	36	Male	other	college	26.7	no	no	no	no	never	mild	2442	45.557	16856.6291925	0	Q4	37.18	less than 50	less than 28
2017-2018	97383	1	141	54	Male	white	college	26.2	yes	no	no	no	never	mild	2528.5	24.548	34681.170187	1	Q3	25.95	more than 50	less than 28
2017-2018	97384	2	135	31	Male	Mexican American	college	26.5	no	yes	no	no	former	heavy	2699.5	79.8445	43308.164879	0	Q4	37.18	less than 50	less than 28
2017-2018	97397	2	136	80	Female	white	less than college	22.9	yes	yes	no	no	never	heavy	2036.5	12.2965	23604.414438	0	Q1	12.77	more than 50	less than 28
2017-2018	97402	2	138	23	Female	other	college	19.6	no	no	no	no	never	mild	1471	21.377	9827.161055	0	Q2	19.42	less than 50	less than 28
2017-2018	97407	1	136	55	Male	black	college	40.8	no	yes	no	no	former	moderate	3435.5	37.2045	28444.574247	1	Q4	37.18	more than 50	more than 28
2017-2018	97408	1	142	67	Male	white	less than college	35.3	yes	yes	no	no	former	mild	2977	37.057	18847.7872285	0	Q4	37.18	more than 50	more than 28
2017-2018	97409	1	139	32	Male	other	college	27.2	no	no	no	no	never	mild	1663.5	21.832	7563.236494	0	Q2	19.42	less than 50	less than 28
2017-2018	97412	1	141	73	Male	white	less than college	30	yes	yes	no	no	former	heavy	2301.5	16.448	28967.785953	0	Q2	19.42	more than 50	more than 28
2017-2018	97415	2	138	54	Male	other	college	25.8	yes	no	yes	no	never	mild	1890.5	27.9975	6502.868149	0	Q3	25.95	more than 50	less than 28
2017-2018	97418	1	146	47	Female	white	less than college	30.5	yes	no	no	no	now	heavy	1830	18.1875	60361.090699	1	Q2	19.42	less than 50	more than 28
2017-2018	97423	2	134	32	Female	other	less than college	39.3	yes	no	no	no	never	never	956	10.386	14929.143962	0	Q1	12.77	less than 50	more than 28
2017-2018	97424	1	140	38	Female	white	college	38.1	yes	no	no	no	former	heavy	2110.5	24.817	28291.911896	1	Q3	25.95	less than 50	more than 28
2017-2018	97430	1	142	32	Male	Mexican American	college	33.4	yes	no	no	no	never	mild	3736	50.4555	54318.4055825	0	Q4	37.18	less than 50	more than 28
2017-2018	97436	2	146	45	Male	other	college	27	yes	no	no	no	never	never	1872	19.099	11592.7917925	0	Q2	19.42	less than 50	less than 28
2017-2018	97437	2	140	48	Male	other	college	26.5	yes	yes	no	no	never	mild	2309.5	30.454	6821.813638	0	Q4	37.18	less than 50	less than 28
2017-2018	97441	2	145	61	Male	black	less than college	23.8	yes	yes	no	no	former	mild	2823.5	26.6985	3790.281488	0	Q3	25.95	more than 50	less than 28
2017-2018	97446	2	148	52	Male	Mexican American	less than college	26.1	yes	yes	no	no	never	never	3081.5	43.204	3348.077132	0	Q4	37.18	more than 50	less than 28
2017-2018	97449	2	142	37	Female	other	college	35.1	yes	no	no	no	now	heavy	4028	26.26	47179.3318125	0	Q3	25.95	less than 50	more than 28
2017-2018	97450	1	147	27	Female	black	college	43.7	no	no	no	no	never	moderate	1929.5	21.6635	9699.5036335	0	Q2	19.42	less than 50	more than 28
2017-2018	97451	2	138	34	Female	other	college	28.4	no	no	no	no	never	mild	1002	10.627	22768.230174	0	Q1	12.77	less than 50	more than 28
2017-2018	97456	1	147	38	Female	black	college	26.5	no	no	no	no	never	mild	2415	47.2225	35011.804115	0	Q4	37.18	less than 50	less than 28
2017-2018	97458	1	145	35	Female	white	college	34.7	no	no	no	no	never	never	2058	40.156	79577.94693	0	Q4	37.18	less than 50	more than 28
2017-2018	97460	1	145	61	Female	black	less than college	22.1	yes	no	no	no	never	moderate	1568	24.3745	4134.955399	0	Q3	25.95	more than 50	less than 28
2017-2018	97464	2	146	55	Male	white	less than college	39.8	yes	yes	yes	yes	never	never	2040	22.262	9428.992605	0	Q2	19.42	more than 50	more than 28
2017-2018	97465	2	144	38	Male	Mexican American	less than college	28.1	yes	no	no	no	never	heavy	3156.5	28.4865	16782.5762665	0	Q3	25.95	less than 50	more than 28
2017-2018	97469	1	144	28	Female	black	less than college	25.4	no	no	no	yes	never	never	1594	20.201	20091.700435	0	Q2	19.42	less than 50	less than 28
2017-2018	97473	1	136	53	Male	other	college	21.1	no	no	no	no	never	mild	1784.5	25.512	6050.372867	0	Q3	25.95	more than 50	less than 28
2017-2018	97474	2	142	20	Male	white	college	33.5	no	no	no	no	never	moderate	3533	43.11	37514.5950295	0	Q4	37.18	less than 50	more than 28
2017-2018	97484	1	144	56	Male	black	college	28.9	yes	yes	no	no	former	never	1972	32.9105	11463.54807	0	Q4	37.18	more than 50	more than 28
2017-2018	97485	1	144	33	Female	white	college	23.5	no	no	no	no	former	moderate	1272	24.4705	37645.9630725	0	Q3	25.95	less than 50	less than 28
2017-2018	97487	1	136	53	Female	other	less than college	28.3	no	no	no	no	never	never	1360.5	12.0585	7722.235467	0	Q1	12.77	more than 50	more than 28
2017-2018	97488	2	141	80	Female	white	college	45	yes	yes	no	no	never	mild	3197.5	33.4575	58667.5956625	1	Q4	37.18	more than 50	more than 28
2017-2018	97495	1	144	43	Female	black	college	64.2	no	yes	no	no	former	mild	1626	19.929	13622.6846495	0	Q2	19.42	less than 50	more than 28
2017-2018	97497	2	140	24	Male	black	college	26.6	no	no	no	no	never	never	1724	11.7835	43668.022009	0	Q1	12.77	less than 50	less than 28
2017-2018	97506	1	139	69	Male	other	college	27.8	no	yes	yes	no	now	mild	2430.5	22.266	15992.277889	0	Q2	19.42	more than 50	less than 28
2017-2018	97509	1	142	47	Female	white	less than college	39.1	yes	yes	no	yes	former	moderate	994.5	8.959	10068.7276895	0	Q1	12.77	less than 50	more than 28
2017-2018	97512	1	139	80	Male	white	less than college	23.3	yes	no	yes	no	never	never	2701	25.161	44207.2082665	0	Q3	25.95	more than 50	less than 28
2017-2018	97513	2	147	54	Male	black	less than college	35.6	yes	no	no	no	now	mild	1552.5	13.337	38062.6166565	0	Q1	12.77	more than 50	more than 28
2017-2018	97520	1	147	57	Female	black	less than college	46.3	yes	yes	no	no	former	mild	1000.5	8.1155	22179.1063145	0	Q1	12.77	more than 50	more than 28
2017-2018	97521	2	136	53	Male	Mexican American	less than college	47.5	yes	no	no	no	former	mild	2469.5	24.722	18949.6677895	0	Q3	25.95	more than 50	more than 28
2017-2018	97522	2	141	20	Female	Mexican American	college	21.9	no	no	no	no	never	heavy	1846	12.145	51143.1673025	0	Q1	12.77	less than 50	less than 28
2017-2018	97523	1	145	80	Male	white	college	28.3	yes	yes	no	yes	former	mild	2238.5	44.9805	8200.77077	0	Q4	37.18	more than 50	more than 28
2017-2018	97524	1	146	44	Female	white	college	20.2	no	no	no	no	never	mild	2247	24.6145	26151.7836535	0	Q3	25.95	less than 50	less than 28
2017-2018	97526	1	138	33	Female	white	college	29.1	no	yes	no	no	now	moderate	1749	20.5975	11814.402064	0	Q2	19.42	less than 50	more than 28
2017-2018	97531	1	139	23	Female	other	college	31.2	no	no	no	no	never	moderate	3245.5	36.31	23088.441093	0	Q4	37.18	less than 50	more than 28
2017-2018	97533	2	134	30	Male	other	college	23.4	no	no	no	no	never	mild	1899	30.989	6164.4924815	0	Q4	37.18	less than 50	less than 28
2017-2018	97535	1	136	63	Female	other	college	29.6	yes	no	yes	yes	former	mild	2752	25.848	8047.145947	1	Q3	25.95	more than 50	more than 28
2017-2018	97536	1	140	80	Male	white	less than college	26	yes	no	no	no	former	heavy	2498	30.378	11138.223308	0	Q4	37.18	more than 50	less than 28
2017-2018	97538	1	146	54	Female	other	college	33.6	yes	yes	no	no	never	mild	1987.5	25.1235	6408.242778	0	Q3	25.95	more than 50	more than 28
2017-2018	97539	1	146	41	Male	white	college	36.5	yes	no	yes	no	former	mild	2165	69.617	77204.336574	0	Q4	37.18	less than 50	more than 28
2017-2018	97548	1	140	50	Female	other	college	24.4	no	no	no	no	never	never	1525	12.8915	14778.83021	0	Q1	12.77	more than 50	less than 28
2017-2018	97550	1	138	47	Female	white	college	23.6	no	no	no	no	never	heavy	1304	10.1595	205147.847547	0	Q1	12.77	less than 50	less than 28
2017-2018	97554	1	140	49	Male	white	less than college	25.4	yes	yes	no	yes	former	moderate	1985	23.645	9861.0780015	0	Q3	25.95	less than 50	less than 28
2017-2018	97557	2	148	64	Female	white	college	31.4	yes	yes	yes	no	never	moderate	1536.5	22.541	1691.8897115	0	Q3	25.95	more than 50	more than 28
2017-2018	97558	1	142	56	Female	white	less than college	24.8	yes	no	no	no	now	heavy	2080	9.764	9116.183043	1	Q1	12.77	more than 50	less than 28
2017-2018	97560	2	135	55	Male	Mexican American	college	26.5	yes	no	no	yes	never	mild	1657	27.722	16489.516411	0	Q3	25.95	more than 50	less than 28
2017-2018	97563	2	138	61	Female	Mexican American	less than college	26	yes	yes	no	no	now	mild	1028.5	10.575	1577.33155	0	Q1	12.77	more than 50	less than 28
2017-2018	97568	2	145	41	Male	other	college	32	yes	yes	no	no	former	heavy	3486.5	37.395	25647.54304	0	Q4	37.18	less than 50	more than 28
2017-2018	97570	2	138	50	Female	other	college	30.6	no	yes	no	no	never	never	2355	19.1815	13107.5638765	0	Q2	19.42	more than 50	more than 28
2017-2018	97571	1	139	54	Male	white	less than college	18.4	yes	yes	no	no	now	heavy	3436.5	20.942	7162.2593755	0	Q2	19.42	more than 50	less than 28
2017-2018	97572	1	135	50	Male	white	less than college	29.1	yes	no	no	no	never	mild	2432.5	33.1655	21846.1662035	0	Q4	37.18	more than 50	more than 28
2017-2018	97574	2	145	44	Female	other	less than college	22.8	no	yes	no	no	never	never	2088	26.279	6159.683574	0	Q3	25.95	less than 50	less than 28
2017-2018	97575	2	139	24	Female	white	college	18.7	no	no	no	no	never	heavy	2327.5	49.6895	12312.697413	0	Q4	37.18	less than 50	less than 28
2017-2018	97576	2	142	32	Male	Mexican American	less than college	36.5	yes	yes	no	no	former	moderate	1124.5	11.856	56812.431409	0	Q1	12.77	less than 50	more than 28
2017-2018	97578	1	148	41	Male	Mexican American	less than college	25.3	yes	no	no	no	former	heavy	2701.5	30.613	26408.0552175	0	Q4	37.18	less than 50	less than 28
2017-2018	97580	1	144	26	Male	Mexican American	college	25.6	no	no	no	no	former	heavy	1583.5	24.1345	38265.7823625	0	Q3	25.95	less than 50	less than 28
2017-2018	97582	2	144	63	Male	Mexican American	less than college	27.9	yes	no	yes	no	never	heavy	2078	28.683	8830.4459685	0	Q3	25.95	more than 50	less than 28
2017-2018	97585	2	134	21	Male	white	college	26.6	no	no	no	no	former	mild	1389	27.6485	79223.478763	0	Q3	25.95	less than 50	less than 28
2017-2018	97591	2	142	29	Male	white	college	24.3	no	no	no	no	now	heavy	2356	28.009	175600.4426115	0	Q3	25.95	less than 50	less than 28
2017-2018	97592	2	135	63	Male	other	less than college	24.9	yes	no	yes	no	never	mild	2580.5	32.9615	2687.295067	0	Q4	37.18	more than 50	less than 28
2017-2018	97593	2	142	60	Female	black	college	43.3	yes	yes	no	no	never	mild	1861.5	25.718	2762.4586565	0	Q3	25.95	more than 50	more than 28
2017-2018	97594	2	134	56	Female	other	college	19.7	yes	no	no	no	never	mild	2323	26.6875	24717.535561	0	Q3	25.95	more than 50	less than 28
2017-2018	97595	1	139	36	Male	other	college	18.1	yes	no	no	no	now	mild	3756	39.9205	7177.4628285	0	Q4	37.18	less than 50	less than 28
2017-2018	97597	1	147	77	Female	black	college	26.2	yes	yes	no	no	never	mild	2091.5	11.2735	10047.0363565	0	Q1	12.77	more than 50	less than 28
2017-2018	97598	2	140	40	Female	Mexican American	less than college	33.6	no	no	no	no	never	moderate	1018.5	6.896	31312.763429	0	Q1	12.77	less than 50	more than 28
2017-2018	97600	1	138	23	Female	other	college	25.7	yes	no	no	no	never	moderate	2139	32.0875	23287.409261	0	Q4	37.18	less than 50	less than 28
2017-2018	97602	1	147	40	Female	black	college	30.6	yes	no	no	no	never	moderate	2924.5	30.087	5557.222639	0	Q3	25.95	less than 50	more than 28
2017-2018	97606	1	147	80	Female	black	college	24.7	yes	yes	no	no	never	never	1944	18.358	1694.7415225	0	Q2	19.42	more than 50	less than 28
2017-2018	97608	2	134	79	Male	other	college	24.2	yes	yes	yes	no	former	mild	2048.5	21.019	4991.205297	1	Q2	19.42	more than 50	less than 28
2017-2018	97610	1	144	28	Male	other	college	25	no	no	no	no	never	moderate	2626	31.882	52058.9599255	0	Q4	37.18	less than 50	less than 28
2017-2018	97611	2	145	68	Male	other	college	24.9	yes	yes	yes	no	former	mild	2098.5	28.7995	6804.828148	1	Q3	25.95	more than 50	less than 28
2017-2018	97617	1	147	30	Male	black	college	18.3	no	no	no	no	now	heavy	3228.5	52.8075	9528.142106	0	Q4	37.18	less than 50	less than 28
2017-2018	97618	1	148	64	Male	Mexican American	college	29.9	yes	yes	no	no	former	mild	2435.5	21.5315	24247.16176	0	Q2	19.42	more than 50	more than 28
2017-2018	97619	1	142	65	Male	white	college	30.4	yes	yes	yes	no	former	mild	1649.5	22.1395	73842.67349	0	Q2	19.42	more than 50	more than 28
2017-2018	97620	2	137	41	Female	other	college	45.8	yes	yes	yes	no	never	mild	1434.5	18.6925	6459.864654	0	Q2	19.42	less than 50	more than 28
2017-2018	97624	1	136	32	Female	other	college	20.2	yes	no	no	no	never	heavy	1837	13.4885	11318.7910605	0	Q1	12.77	less than 50	less than 28
2017-2018	97627	1	134	34	Female	white	college	52.2	yes	yes	no	no	never	heavy	2692	29.543	119347.771357	1	Q3	25.95	less than 50	more than 28
2017-2018	97629	1	140	33	Female	white	less than college	22.3	no	yes	no	no	former	mild	1245	12.678	24495.7638705	0	Q1	12.77	less than 50	less than 28
2017-2018	97638	2	144	51	Male	black	less than college	26	yes	no	no	no	former	heavy	1668.5	11.2765	39227.352674	0	Q1	12.77	more than 50	less than 28
2017-2018	97640	1	146	41	Male	Mexican American	less than college	33.7	yes	yes	no	no	never	mild	3787.5	41.0325	22048.9627495	0	Q4	37.18	less than 50	more than 28
2017-2018	97641	1	145	49	Female	white	college	24.5	no	no	no	no	never	moderate	1441	15.0405	42493.141961	0	Q1	12.77	less than 50	less than 28
2017-2018	97642	1	140	74	Male	white	less than college	34.9	yes	yes	no	yes	former	mild	3095.5	21.978	7216.4305605	0	Q2	19.42	more than 50	more than 28
2017-2018	97644	2	146	24	Male	other	less than college	42.3	no	no	yes	no	never	never	2696	36.125	25693.908105	0	Q4	37.18	less than 50	more than 28
2017-2018	97648	1	141	32	Female	white	college	46.5	yes	no	no	no	never	moderate	2506	26.2955	122718.2841845	1	Q3	25.95	less than 50	more than 28
2017-2018	97656	2	141	60	Male	other	college	37	yes	yes	yes	no	never	mild	1189.5	18.8565	7944.27984	0	Q2	19.42	more than 50	more than 28
2017-2018	97657	2	136	60	Female	white	college	20.6	yes	no	no	no	never	heavy	1846	19.4955	10320.1370545	0	Q2	19.42	more than 50	less than 28
2017-2018	97659	2	145	46	Male	other	less than college	27.9	yes	yes	no	no	now	moderate	2049	32.6015	35651.7508925	0	Q4	37.18	less than 50	less than 28
2017-2018	97662	2	143	73	Male	white	college	26.1	yes	yes	no	no	never	mild	3505	32.0155	7081.413319	1	Q4	37.18	more than 50	less than 28
2017-2018	97666	1	139	69	Male	black	college	32.8	yes	no	no	yes	now	mild	2458.5	19.6995	7610.8025075	0	Q2	19.42	more than 50	more than 28
2017-2018	97668	2	137	77	Male	white	college	56	yes	yes	yes	yes	former	mild	2146	31.492	2475.1192035	0	Q4	37.18	more than 50	more than 28
2017-2018	97670	1	134	27	Female	other	college	31.9	no	no	no	no	never	moderate	1143	11.547	33192.283356	0	Q1	12.77	less than 50	more than 28
2017-2018	97672	2	140	45	Female	Mexican American	less than college	33.2	yes	no	no	no	never	never	1780.5	30.7545	28684.6641775	0	Q4	37.18	less than 50	more than 28
2017-2018	97675	1	143	41	Female	black	less than college	26.1	no	yes	no	no	never	mild	2882	39.7915	46101.6037115	0	Q4	37.18	less than 50	less than 28
2017-2018	97683	2	141	49	Female	Mexican American	less than college	27.6	no	yes	no	no	never	heavy	2071	14.865	23318.7579395	0	Q1	12.77	less than 50	less than 28
2017-2018	97685	2	145	23	Male	other	college	39.2	yes	no	no	no	never	mild	1241	14.165	18421.6581475	0	Q1	12.77	less than 50	more than 28
2017-2018	97688	1	144	56	Female	black	college	43.2	yes	yes	yes	no	never	mild	1778.5	28.6885	14498.0998845	0	Q3	25.95	more than 50	more than 28
2017-2018	97692	2	141	31	Male	other	less than college	27.8	yes	no	no	no	never	moderate	2645	27.002	17705.31537	0	Q3	25.95	less than 50	less than 28
2017-2018	97695	1	136	52	Female	other	college	28.7	yes	yes	yes	no	former	mild	1176	11.036	5088.400852	0	Q1	12.77	more than 50	more than 28
2017-2018	97699	2	135	55	Female	Mexican American	less than college	26.6	yes	yes	no	no	never	mild	1618	22.0125	30954.6740185	0	Q2	19.42	more than 50	less than 28
2017-2018	97702	2	147	21	Female	black	college	31.5	no	no	no	no	never	mild	1872.5	13.5	20505.3049955	1	Q1	12.77	less than 50	more than 28
2017-2018	97703	1	134	35	Male	other	less than college	36.4	yes	no	no	no	former	heavy	3432.5	128.706	59715.945885	0	Q4	37.18	less than 50	more than 28
2017-2018	97704	1	145	54	Female	black	less than college	36.6	yes	no	no	no	never	mild	1714	15.0345	10176.127322	0	Q1	12.77	more than 50	more than 28
2017-2018	97706	2	138	50	Male	Mexican American	college	30.8	yes	no	yes	no	now	moderate	2415	30.653	16931.205804	0	Q4	37.18	more than 50	more than 28
2017-2018	97708	2	135	76	Male	black	college	30.7	yes	no	no	no	former	mild	1794.5	17.7825	9636.4339095	1	Q2	19.42	more than 50	more than 28
2017-2018	97714	2	141	47	Male	other	college	32.1	yes	no	no	no	never	mild	2288	31.5895	7810.8523645	1	Q4	37.18	less than 50	more than 28
2017-2018	97728	2	141	79	Male	white	less than college	21.7	no	yes	no	no	now	mild	2763	42.05	6291.103639	0	Q4	37.18	more than 50	less than 28
2017-2018	97735	2	143	30	Male	Mexican American	less than college	34.5	no	no	no	no	now	heavy	3538.5	25.962	21746.6151475	0	Q3	25.95	less than 50	more than 28
2017-2018	97737	2	140	57	Male	white	college	23.2	yes	no	no	yes	former	mild	1678.5	13.8905	40153.0191095	0	Q1	12.77	more than 50	less than 28
2017-2018	97739	2	147	36	Female	black	less than college	18.8	yes	no	no	no	now	moderate	3138	24.311	17018.655891	0	Q3	25.95	less than 50	less than 28
2017-2018	97741	1	143	36	Female	white	college	22.8	no	no	no	no	now	moderate	1941	19.7105	19590.1693355	0	Q2	19.42	less than 50	less than 28
2017-2018	97744	2	138	55	Male	other	college	21.1	yes	no	no	no	never	mild	1994	25.746	6977.871279	0	Q3	25.95	more than 50	less than 28
2017-2018	97745	2	136	66	Male	white	college	23.3	yes	yes	no	no	never	mild	1491	32.5715	134698.3466905	0	Q4	37.18	more than 50	less than 28
2017-2018	97746	2	139	71	Male	white	college	25.8	yes	yes	no	yes	never	mild	1856.5	12.8775	19762.8927515	0	Q1	12.77	more than 50	less than 28
2017-2018	97747	1	141	47	Male	black	college	26.1	no	no	no	no	never	never	1576.5	16.888	15960.2558055	0	Q2	19.42	less than 50	less than 28
2017-2018	97750	1	147	67	Male	black	less than college	28.5	yes	yes	yes	no	now	mild	1956.5	30.2755	8440.3853545	0	Q4	37.18	more than 50	more than 28
2017-2018	97752	1	146	77	Male	white	college	38.3	yes	yes	yes	yes	former	mild	3540.5	26.962	89181.79408	0	Q3	25.95	more than 50	more than 28
2017-2018	97756	1	146	23	Female	Mexican American	less than college	59.7	yes	no	no	no	former	mild	3204	37.765	30810.6776585	0	Q4	37.18	less than 50	more than 28
2017-2018	97761	1	145	56	Female	black	college	25.3	yes	yes	no	no	never	mild	1146	15.438	33874.8767905	1	Q1	12.77	more than 50	less than 28
2017-2018	97762	2	143	50	Female	white	college	33.6	yes	yes	no	no	never	moderate	1356	16.5695	84754.1378525	0	Q2	19.42	more than 50	more than 28
2017-2018	97763	2	141	21	Female	white	college	19	no	no	no	no	former	heavy	1843.5	22.1315	12862.390721	0	Q2	19.42	less than 50	less than 28
2017-2018	97766	1	147	65	Male	other	college	31.9	yes	yes	no	no	now	mild	1641	18.9205	1384.2191395	0	Q2	19.42	more than 50	more than 28
2017-2018	97769	1	148	80	Male	white	college	27.3	yes	yes	no	no	former	mild	1503	24.508	3967.1864665	0	Q3	25.95	more than 50	less than 28
2017-2018	97770	2	146	61	Female	white	less than college	42.4	yes	yes	no	no	former	mild	2741.5	18.0245	131221.366208	0	Q2	19.42	more than 50	more than 28
2017-2018	97776	2	134	58	Female	other	less than college	33.2	yes	yes	no	no	never	moderate	1813.5	23.4425	6173.534048	0	Q3	25.95	more than 50	more than 28
2017-2018	97782	1	145	39	Female	black	college	24.8	no	yes	no	yes	former	heavy	2770.5	26.197	19103.984039	0	Q3	25.95	less than 50	less than 28
2017-2018	97783	2	146	46	Female	black	college	46.4	no	no	no	no	never	moderate	2137.5	19.6425	3887.2647675	0	Q2	19.42	less than 50	more than 28
2017-2018	97787	1	145	52	Male	other	college	23.4	no	no	no	no	former	mild	2372	52.2205	23585.1277525	0	Q4	37.18	more than 50	less than 28
2017-2018	97794	1	144	45	Female	other	college	24.4	no	no	no	no	never	never	1741	29.8765	1961.409378	0	Q3	25.95	less than 50	less than 28
2017-2018	97795	1	146	33	Female	white	college	23.8	no	no	no	no	former	moderate	1465	29.283	7494.4165825	0	Q3	25.95	less than 50	less than 28
2017-2018	97801	1	144	80	Male	white	college	25.3	yes	no	no	no	former	mild	2793.5	26.956	25385.0976885	0	Q3	25.95	more than 50	less than 28
2017-2018	97802	2	139	71	Male	white	less than college	34.4	yes	yes	yes	yes	never	mild	2163.5	24.387	30243.5688655	0	Q3	25.95	more than 50	more than 28
2017-2018	97810	2	135	57	Male	other	less than college	24.9	yes	yes	no	no	now	heavy	3263.5	44.024	17849.027204	0	Q4	37.18	more than 50	less than 28
2017-2018	97811	2	135	26	Female	black	college	31.7	no	no	no	no	never	moderate	1568.5	18.75	8301.349861	0	Q2	19.42	less than 50	more than 28
2017-2018	97813	2	141	60	Female	white	college	32.4	yes	no	no	no	former	moderate	1078.5	13.1865	9012.022335	0	Q1	12.77	more than 50	more than 28
2017-2018	97817	1	148	64	Female	other	less than college	19.3	yes	no	no	no	never	mild	1840.5	30.105	20091.630631	0	Q3	25.95	more than 50	less than 28
2017-2018	97822	2	134	42	Female	black	college	26.6	no	no	no	no	never	moderate	1647.5	24.201	14758.5706475	0	Q3	25.95	less than 50	less than 28
2017-2018	97823	1	146	29	Male	other	less than college	30.5	no	yes	no	no	now	moderate	1246	27.409	10678.77567	0	Q3	25.95	less than 50	more than 28
2017-2018	97827	2	138	50	Male	other	college	27.4	yes	no	no	no	former	mild	1952	15.536	6977.871279	0	Q1	12.77	more than 50	less than 28
2017-2018	97832	1	145	73	Male	white	less than college	27.8	yes	yes	no	yes	former	mild	1976	23.751	9564.595449	0	Q3	25.95	more than 50	less than 28
2017-2018	97835	1	144	49	Female	black	college	33.7	no	no	no	no	never	never	3655	53.519	2860.9982285	0	Q4	37.18	less than 50	more than 28
2017-2018	97840	2	138	32	Male	other	college	25.5	yes	yes	no	no	never	mild	1625.5	18.193	13126.476532	0	Q2	19.42	less than 50	less than 28
2017-2018	97841	2	146	44	Female	white	college	33.4	yes	no	no	no	never	mild	1994.5	28.8415	157881.218665	0	Q3	25.95	less than 50	more than 28
2017-2018	97847	1	141	65	Female	white	college	23.3	yes	no	no	no	former	heavy	1310.5	21.9905	149203.5064715	0	Q2	19.42	more than 50	less than 28
2017-2018	97850	2	146	64	Female	other	less than college	37.5	no	yes	no	no	never	never	1032	12.733	12605.8724695	1	Q1	12.77	more than 50	more than 28
2017-2018	97851	1	147	23	Male	black	less than college	25.8	yes	no	no	no	never	mild	1318.5	19.6215	5064.9787235	0	Q2	19.42	less than 50	less than 28
2017-2018	97859	2	141	60	Male	other	college	22.2	yes	no	yes	no	former	mild	1082.5	16.838	3367.256128	0	Q2	19.42	more than 50	less than 28
2017-2018	97871	1	148	64	Female	other	college	36.2	yes	no	yes	no	never	mild	1116	12.032	6513.086233	0	Q1	12.77	more than 50	more than 28
2017-2018	97878	2	148	49	Female	black	college	30.9	yes	yes	yes	no	never	heavy	1878	74.929	2638.4384655	0	Q4	37.18	less than 50	more than 28
2017-2018	97883	2	139	71	Female	white	college	25.8	yes	yes	no	no	never	never	987	16.4595	47695.793908	0	Q2	19.42	more than 50	less than 28
2017-2018	97886	2	134	54	Female	other	college	20.9	yes	yes	no	no	never	never	1282.5	15.799	8466.6417995	0	Q1	12.77	more than 50	less than 28
2017-2018	97891	1	141	69	Male	other	college	23.3	yes	yes	yes	yes	never	mild	1113.5	9.9005	14548.500229	0	Q1	12.77	more than 50	less than 28
2017-2018	97895	1	143	63	Male	white	college	23.1	yes	yes	yes	yes	never	mild	1788.5	23.094	59328.996203	1	Q3	25.95	more than 50	less than 28
2017-2018	97897	2	134	58	Male	other	less than college	41.2	yes	yes	no	no	never	mild	1782.5	18.3255	22600.285339	0	Q2	19.42	more than 50	more than 28
2017-2018	97899	2	144	29	Male	black	college	34.8	no	yes	no	no	never	mild	1616	16.37	32324.4408385	0	Q2	19.42	less than 50	more than 28
2017-2018	97902	2	141	62	Male	other	less than college	27.3	yes	yes	yes	no	former	heavy	1224.5	15.5365	5473.9101205	0	Q1	12.77	more than 50	less than 28
2017-2018	97908	2	136	62	Male	white	college	28	yes	no	no	no	former	mild	2919.5	19.607	8382.4885225	0	Q2	19.42	more than 50	more than 28
2017-2018	97915	1	148	42	Female	Mexican American	less than college	28.7	yes	no	yes	no	never	moderate	1864	21.959	8370.651966	0	Q2	19.42	less than 50	more than 28
2017-2018	97923	2	146	43	Female	white	less than college	19.4	no	no	no	no	now	heavy	2848	44.3325	25985.870418	1	Q4	37.18	less than 50	less than 28
2017-2018	97924	2	137	41	Male	white	college	22.1	no	no	no	no	former	mild	3444	31.9905	279101.26351	0	Q4	37.18	less than 50	less than 28
2017-2018	97929	1	146	76	Female	white	less than college	29.7	yes	yes	yes	yes	never	mild	3088	28.982	49524.16826	0	Q3	25.95	more than 50	more than 28
2017-2018	97930	2	138	32	Male	other	college	29	yes	yes	no	no	never	mild	2638.5	46.6575	11107.828093	0	Q4	37.18	less than 50	more than 28
2017-2018	97934	2	134	25	Male	white	less than college	24.5	no	no	no	no	former	mild	1587	20.1665	85839.008616	0	Q2	19.42	less than 50	less than 28
2017-2018	97935	2	144	22	Male	other	less than college	21.5	no	no	no	no	never	heavy	1354.5	10.751	46743.0198375	0	Q1	12.77	less than 50	less than 28
2017-2018	97940	2	146	29	Male	other	college	24.4	no	no	no	no	former	mild	1269.5	18.8635	14010.8416675	0	Q2	19.42	less than 50	less than 28
2017-2018	97941	2	140	28	Female	Mexican American	college	27.7	no	no	no	no	never	never	1774	28.048	64211.480544	0	Q3	25.95	less than 50	less than 28
2017-2018	97944	1	134	63	Female	white	less than college	26.3	no	no	no	no	now	heavy	1787	19.7845	115750.946328	1	Q2	19.42	more than 50	less than 28
2017-2018	97946	2	141	34	Female	white	college	31.1	yes	no	no	no	former	moderate	1236.5	12.1555	65180.083125	0	Q1	12.77	less than 50	more than 28
2017-2018	97947	1	137	80	Female	white	college	29	yes	yes	no	no	never	mild	1527.5	13.549	20292.8987595	0	Q1	12.77	more than 50	more than 28
2017-2018	97951	2	138	24	Female	other	college	21.5	no	no	no	no	never	mild	809	15.125	8397.936938	0	Q1	12.77	less than 50	less than 28
2017-2018	97955	1	135	65	Male	white	less than college	27.5	no	yes	no	no	former	heavy	3430.5	38.552	50356.59187	1	Q4	37.18	more than 50	less than 28
2017-2018	97956	2	142	80	Male	white	less than college	29.2	yes	yes	no	no	former	mild	1003	15.454	11304.758775	0	Q1	12.77	more than 50	more than 28
2017-2018	97958	2	145	24	Female	black	less than college	34	no	no	no	no	never	heavy	2204.5	29.4455	56122.3092535	0	Q3	25.95	less than 50	more than 28
2017-2018	97960	2	138	27	Female	other	college	28.2	no	no	no	no	never	mild	2643.5	21.124	31445.329493	0	Q2	19.42	less than 50	more than 28
2017-2018	97963	1	135	29	Male	white	college	26.5	yes	no	no	no	now	heavy	3294.5	45.4895	69598.8801445	0	Q4	37.18	less than 50	less than 28
2017-2018	97965	1	136	32	Male	other	college	43.3	yes	no	no	no	never	mild	2055	24.2295	56318.119931	0	Q3	25.95	less than 50	more than 28
2017-2018	97970	2	145	61	Female	black	college	32.9	no	yes	no	no	former	mild	2722	20.1815	2594.9468965	0	Q2	19.42	more than 50	more than 28
2017-2018	97971	1	135	71	Male	white	college	33.4	yes	no	no	no	former	moderate	2360	18.3935	67976.8631175	0	Q2	19.42	more than 50	more than 28
2017-2018	97973	1	148	64	Male	Mexican American	less than college	27.9	yes	yes	yes	no	never	mild	1965	20.0345	13106.7036475	0	Q2	19.42	more than 50	less than 28
2017-2018	97977	1	139	40	Male	black	college	41.3	no	no	no	no	now	moderate	1880.5	15.5935	3376.2047675	0	Q1	12.77	less than 50	more than 28
2017-2018	97978	1	138	41	Female	black	college	41.7	yes	no	yes	no	now	never	1407.5	14.9125	10590.917933	1	Q1	12.77	less than 50	more than 28
2017-2018	97983	2	136	61	Male	other	college	33.5	no	yes	yes	no	never	mild	2267.5	26.368	4843.5031835	0	Q3	25.95	more than 50	more than 28
2017-2018	97986	2	146	29	Female	black	college	44.2	yes	no	no	no	now	mild	2598.5	23.9525	10053.149072	0	Q3	25.95	less than 50	more than 28
2017-2018	97987	2	143	58	Female	white	less than college	21.5	no	yes	no	no	never	never	1639.5	13.7295	145028.7954245	0	Q1	12.77	more than 50	less than 28
2017-2018	97997	2	142	70	Female	white	college	31.8	yes	yes	no	no	never	heavy	1042	8.923	67929.71866	1	Q1	12.77	more than 50	more than 28
2017-2018	98005	1	143	67	Male	white	less than college	28.1	yes	yes	yes	no	never	mild	1965	29.029	17657.4073885	1	Q3	25.95	more than 50	more than 28
2017-2018	98006	2	140	36	Male	black	less than college	25.2	no	yes	no	no	former	mild	2495	38.5795	29992.5433485	0	Q4	37.18	less than 50	less than 28
2017-2018	98007	1	141	31	Male	black	college	25.1	no	no	no	no	never	mild	1419	24.8975	22273.137576	0	Q3	25.95	less than 50	less than 28
2017-2018	98008	1	142	80	Female	white	college	27.9	no	no	no	no	never	mild	1763.5	18.172	34489.9608285	0	Q2	19.42	more than 50	less than 28
2017-2018	98010	1	138	27	Female	other	college	22.2	no	no	no	no	never	never	1711.5	24.565	15062.0004	1	Q3	25.95	less than 50	less than 28
2017-2018	98014	1	148	59	Female	white	college	35.8	yes	yes	yes	no	former	moderate	2578.5	26.7115	235860.09096	0	Q3	25.95	more than 50	more than 28
2017-2018	98018	1	146	22	Male	black	less than college	21.1	no	no	no	no	now	never	1545.5	22.1125	33457.1588785	0	Q2	19.42	less than 50	less than 28
2017-2018	98028	1	141	34	Female	white	college	33	yes	no	no	no	now	moderate	1669	18.8565	27532.8669715	1	Q2	19.42	less than 50	more than 28
2017-2018	98030	2	146	24	Female	black	less than college	24.4	yes	no	no	no	never	heavy	3197.5	35.216	15567.4864715	0	Q4	37.18	less than 50	less than 28
2017-2018	98031	2	140	31	Male	other	less than college	31.4	yes	yes	no	no	now	heavy	2667.5	76.416	52671.0000745	0	Q4	37.18	less than 50	more than 28
2017-2018	98032	1	139	72	Male	white	college	25.6	yes	yes	yes	yes	former	mild	2152	26.6415	81809.0111965	0	Q3	25.95	more than 50	less than 28
2017-2018	98033	2	134	42	Female	black	college	26.8	no	no	no	no	never	moderate	1513	23.5905	14188.7847025	0	Q3	25.95	less than 50	less than 28
2017-2018	98034	1	136	43	Male	black	college	31.5	no	yes	no	no	never	mild	2101.5	18.4	3425.9264	0	Q2	19.42	less than 50	more than 28
2017-2018	98035	2	136	35	Female	Mexican American	less than college	31.8	no	no	no	no	never	moderate	1615.5	16.888	21538.65463	0	Q2	19.42	less than 50	more than 28
2017-2018	98036	2	138	38	Female	other	college	32.8	yes	no	no	no	never	never	1820.5	14.1975	13713.2253825	0	Q1	12.77	less than 50	more than 28
2017-2018	98040	2	136	65	Male	other	college	25.8	yes	yes	yes	no	former	mild	1900.5	27.341	14573.481688	0	Q3	25.95	more than 50	less than 28
2017-2018	98041	2	143	55	Female	Mexican American	less than college	36	yes	yes	no	no	now	heavy	1032.5	5.008	61312.191238	1	Q1	12.77	more than 50	more than 28
2017-2018	98043	2	147	61	Male	black	college	27.2	yes	no	no	no	former	mild	719	9.8275	8710.008208	0	Q1	12.77	more than 50	less than 28
2017-2018	98047	2	143	53	Male	Mexican American	less than college	27.8	yes	no	no	yes	former	heavy	1212.5	12.965	73422.006391	0	Q1	12.77	more than 50	less than 28
2017-2018	98048	2	135	30	Female	other	college	20.9	no	no	no	no	never	heavy	1403	11.3555	6394.35219	0	Q1	12.77	less than 50	less than 28
2017-2018	98049	2	138	67	Male	other	less than college	24.1	yes	yes	no	no	former	mild	3724	47.8665	9972.251468	0	Q4	37.18	more than 50	less than 28
2017-2018	98056	1	142	34	Female	white	less than college	33.9	yes	no	no	no	now	moderate	1167	20.856	82270.0793415	0	Q2	19.42	less than 50	more than 28
2017-2018	98071	2	143	61	Female	white	college	23.7	yes	no	no	no	never	moderate	1537	18.385	200797.9326385	0	Q2	19.42	more than 50	less than 28
2017-2018	98081	1	140	56	Male	black	less than college	23.3	no	no	no	no	never	mild	2466.5	19.28	19447.6431985	0	Q2	19.42	more than 50	less than 28
2017-2018	98082	1	135	46	Female	white	college	34.9	yes	no	yes	no	never	heavy	464	2.9255	8827.5195405	0	Q1	12.77	less than 50	more than 28
2017-2018	98083	2	142	54	Female	black	college	22.8	yes	yes	no	no	never	heavy	654.5	7.8955	39976.9552675	0	Q1	12.77	more than 50	less than 28
2017-2018	98087	2	141	74	Female	white	less than college	27	yes	yes	no	no	never	mild	1872.5	15.551	83525.1103815	0	Q1	12.77	more than 50	less than 28
2017-2018	98088	1	135	33	Male	white	college	30.1	yes	yes	no	no	never	mild	1887.5	26.194	91705.268938	0	Q3	25.95	less than 50	more than 28
2017-2018	98094	1	148	45	Female	Mexican American	less than college	38.9	yes	no	yes	no	never	mild	1299.5	11.563	44314.325896	0	Q1	12.77	less than 50	more than 28
2017-2018	98095	2	141	80	Female	white	college	28.6	yes	yes	no	no	never	never	1469	20.842	6787.455089	1	Q2	19.42	more than 50	more than 28
2017-2018	98097	2	143	29	Male	white	college	34.5	yes	yes	no	no	never	heavy	2775.5	29.162	218459.852011	0	Q3	25.95	less than 50	more than 28
2017-2018	98099	1	137	54	Male	white	college	24.6	yes	no	no	yes	never	mild	1531.5	31.132	10149.5288505	0	Q4	37.18	more than 50	less than 28
2017-2018	98100	2	147	33	Male	white	college	39.5	no	yes	no	no	never	mild	2438.5	22.689	56219.580388	0	Q3	25.95	less than 50	more than 28
2017-2018	98102	1	141	35	Female	other	college	29.1	yes	no	no	no	never	moderate	2167.5	18.6495	17577.523451	0	Q2	19.42	less than 50	more than 28
2017-2018	98106	1	140	76	Female	other	less than college	32	no	yes	no	no	never	never	1858.5	18.6335	3450.158814	0	Q2	19.42	more than 50	more than 28
2017-2018	98119	2	142	30	Female	white	college	32.5	yes	no	no	no	never	heavy	2563.5	38.722	123940.256918	0	Q4	37.18	less than 50	more than 28
2017-2018	98124	1	143	31	Male	white	less than college	24.8	yes	no	no	no	now	heavy	6827.5	58.8485	20635.5174135	0	Q4	37.18	less than 50	less than 28
2017-2018	98125	1	144	76	Female	white	college	25.4	yes	yes	no	no	never	mild	2833.5	23.5265	47898.3942005	0	Q3	25.95	more than 50	less than 28
2017-2018	98133	2	142	80	Female	white	less than college	29.8	yes	yes	no	no	never	never	1534	22.724	10677.561415	0	Q3	25.95	more than 50	more than 28
2017-2018	98134	1	135	62	Male	Mexican American	less than college	23.8	yes	yes	no	yes	now	mild	2551	51.8905	6322.3332025	0	Q4	37.18	more than 50	less than 28
2017-2018	98139	1	138	60	Male	Mexican American	college	25.6	yes	no	yes	no	never	mild	2239	25.464	3904.583955	0	Q3	25.95	more than 50	less than 28
2017-2018	98141	2	148	56	Female	Mexican American	less than college	34.7	yes	yes	no	no	never	never	1791	14.527	10299.1957155	0	Q1	12.77	more than 50	more than 28
2017-2018	98144	2	145	45	Female	white	college	23.5	yes	no	no	no	never	never	985.5	17.819	58243.772667	1	Q2	19.42	less than 50	less than 28
2017-2018	98152	1	144	62	Male	black	less than college	25.4	yes	yes	yes	yes	now	moderate	2339	20.9005	4429.2709075	0	Q2	19.42	more than 50	less than 28
2017-2018	98153	2	135	55	Male	other	college	22.6	yes	no	no	no	never	heavy	2442.5	38.399	2639.754193	0	Q4	37.18	more than 50	less than 28
2017-2018	98156	2	141	46	Female	Mexican American	less than college	30.2	yes	no	yes	no	never	heavy	1503.5	19.351	23220.3381745	0	Q2	19.42	less than 50	more than 28
2017-2018	98158	1	139	69	Male	black	college	19.1	no	no	no	no	now	mild	1903.5	19.202	10433.9513545	0	Q2	19.42	more than 50	less than 28
2017-2018	98161	1	135	43	Female	white	college	35.5	yes	no	no	no	now	heavy	1949	24.236	29228.936171	0	Q3	25.95	less than 50	more than 28
2017-2018	98169	1	134	28	Female	other	college	32.2	yes	no	no	no	never	moderate	1382	20.026	45485.0434375	0	Q2	19.42	less than 50	more than 28
2017-2018	98172	1	137	62	Male	Mexican American	less than college	26.4	yes	no	no	yes	former	heavy	4535	31.7785	8360.0696585	0	Q4	37.18	more than 50	less than 28
2017-2018	98174	2	143	48	Male	black	less than college	37.8	yes	no	no	no	never	mild	2554	25.9725	16294.6934665	0	Q3	25.95	less than 50	more than 28
2017-2018	98175	1	139	69	Female	black	college	34.8	yes	yes	yes	no	former	mild	1543	15.165	10393.633802	0	Q1	12.77	more than 50	more than 28
2017-2018	98178	2	138	47	Male	white	college	26.6	no	no	no	no	never	heavy	1198	11.7555	293434.970534	0	Q1	12.77	less than 50	less than 28
2017-2018	98189	1	136	43	Male	white	college	23.5	no	no	no	no	never	heavy	2928	53.7995	53238.985683	0	Q4	37.18	less than 50	less than 28
2017-2018	98197	1	141	69	Male	black	college	31.1	yes	yes	no	no	now	mild	1295	17.172	6621.185921	0	Q2	19.42	more than 50	more than 28
2017-2018	98203	1	143	35	Male	white	college	27.4	yes	no	no	no	never	mild	1401	21.6795	98877.3437725	0	Q2	19.42	less than 50	less than 28
2017-2018	98208	1	139	39	Female	white	college	23.3	yes	yes	no	no	now	moderate	638	6.966	27928.0406535	0	Q1	12.77	less than 50	less than 28
2017-2018	98209	1	142	58	Male	white	less than college	26.8	yes	no	no	no	never	mild	1969	23.271	156136.0381295	0	Q3	25.95	more than 50	less than 28
2017-2018	98214	1	138	37	Female	other	less than college	28.7	no	no	no	no	never	never	2454.5	28.139	10381.098549	0	Q3	25.95	less than 50	more than 28
2017-2018	98216	2	137	47	Male	other	college	27.4	yes	no	no	no	never	moderate	1880	15.8905	13401.56241	0	Q1	12.77	less than 50	less than 28
2017-2018	98222	2	147	26	Female	white	college	22.8	no	no	no	no	never	moderate	1940.5	20.8515	163175.512362	0	Q2	19.42	less than 50	less than 28
2017-2018	98223	1	144	52	Male	black	college	35.1	no	no	yes	no	never	mild	2316.5	22.5325	11870.5379425	0	Q3	25.95	more than 50	more than 28
2017-2018	98225	1	144	26	Male	black	college	37	no	yes	no	no	former	mild	1469.5	11.747	13193.589765	0	Q1	12.77	less than 50	more than 28
2017-2018	98227	1	140	61	Female	Mexican American	less than college	28.5	no	yes	no	yes	former	mild	1289	13.6135	1927.322559	1	Q1	12.77	more than 50	more than 28
2017-2018	98228	1	144	52	Female	black	college	64.7	yes	yes	yes	no	never	never	3537	43.408	4272.5571355	0	Q4	37.18	more than 50	more than 28
2017-2018	98238	1	138	44	Female	other	less than college	30.9	no	no	no	yes	never	mild	888	7.22	8049.8172535	1	Q1	12.77	less than 50	more than 28
2017-2018	98241	1	139	32	Male	other	college	25	yes	no	no	no	never	mild	2009	31.875	6065.8233715	0	Q4	37.18	less than 50	less than 28
2017-2018	98242	1	143	53	Female	black	college	30.7	yes	no	yes	no	former	heavy	903.5	11.6825	25010.79209	0	Q1	12.77	more than 50	more than 28
2017-2018	98256	1	144	25	Female	black	less than college	28.5	no	no	no	no	never	mild	1397	23.507	21244.622794	0	Q3	25.95	less than 50	more than 28
2017-2018	98257	1	141	71	Male	white	college	20.3	yes	no	no	no	now	mild	2703	29.7545	18552.3151315	0	Q3	25.95	more than 50	less than 28
2017-2018	98258	1	141	73	Male	white	college	28.3	yes	no	no	no	former	moderate	2716	34.6685	80826.0971635	0	Q4	37.18	more than 50	more than 28
2017-2018	98259	1	146	52	Female	black	college	67.7	yes	yes	yes	no	never	moderate	2046.5	21.5675	11319.090605	1	Q2	19.42	more than 50	more than 28
2017-2018	98262	1	143	59	Male	white	college	26.6	yes	no	no	no	never	mild	2788.5	30.7135	13264.2774505	0	Q4	37.18	more than 50	less than 28
2017-2018	98264	1	141	72	Male	white	college	33.5	yes	no	yes	no	never	mild	2553	32.6935	116817.899617	0	Q4	37.18	more than 50	more than 28
2017-2018	98266	2	146	41	Female	other	college	35.9	yes	no	no	no	now	heavy	915.5	16.1175	18627.470321	0	Q1	12.77	less than 50	more than 28
2017-2018	98267	2	142	49	Male	black	college	25.3	yes	yes	no	no	former	moderate	3006	31.3265	8015.8051475	0	Q4	37.18	less than 50	less than 28
2017-2018	98271	2	138	50	Male	other	college	28.8	yes	no	no	no	never	mild	2659.5	22.3155	4515.1639645	0	Q2	19.42	more than 50	more than 28
2017-2018	98274	1	137	52	Female	white	college	43.1	yes	no	no	no	never	moderate	2392	19.888	100925.260876	0	Q2	19.42	more than 50	more than 28
2017-2018	98280	2	145	31	Female	other	college	27.4	yes	no	yes	no	never	never	1468.5	13.297	12985.9578635	0	Q1	12.77	less than 50	less than 28
2017-2018	98284	1	136	38	Female	white	college	53.7	yes	yes	no	no	former	mild	1555.5	25.45	11181.769609	0	Q3	25.95	less than 50	more than 28
2017-2018	98285	2	135	24	Female	other	college	22.8	no	no	no	no	never	never	1780	12.9095	35070.528246	0	Q1	12.77	less than 50	less than 28
2017-2018	98287	2	146	61	Female	black	less than college	35.6	yes	yes	yes	no	never	never	1135	9.6255	4311.6380115	0	Q1	12.77	more than 50	more than 28
2017-2018	98289	2	134	71	Male	black	less than college	29.9	no	yes	no	no	former	mild	462	4.655	3724.547709	0	Q1	12.77	more than 50	more than 28
2017-2018	98293	1	139	52	Female	black	college	36.3	yes	yes	yes	no	former	moderate	2221	22.752	6805.3878815	0	Q3	25.95	more than 50	more than 28
2017-2018	98295	2	140	23	Female	Mexican American	college	27.1	no	no	no	no	never	heavy	1404	25.019	51652.224234	0	Q3	25.95	less than 50	less than 28
2017-2018	98299	2	135	64	Male	other	less than college	28.9	no	yes	no	no	former	never	1739	13.913	14833.8197915	0	Q1	12.77	more than 50	more than 28
2017-2018	98301	1	143	68	Female	black	less than college	31.5	yes	yes	yes	no	never	mild	1024	15.851	6262.28569	0	Q1	12.77	more than 50	more than 28
2017-2018	98304	2	144	79	Female	white	college	20.7	yes	no	no	no	former	heavy	1317	15.558	68873.94946	0	Q1	12.77	more than 50	less than 28
2017-2018	98308	1	135	35	Male	Mexican American	less than college	25.5	no	no	no	no	never	mild	1980.5	24.468	27982.3091955	0	Q3	25.95	less than 50	less than 28
2017-2018	98309	2	139	73	Female	white	college	23.2	yes	yes	yes	no	never	mild	1729.5	16.5595	6815.769439	0	Q2	19.42	more than 50	less than 28
2017-2018	98310	1	148	47	Female	Mexican American	college	40.5	yes	no	no	no	never	mild	2541	21.004	11469.52585	1	Q2	19.42	less than 50	more than 28
2017-2018	98316	1	139	63	Female	white	less than college	31.6	yes	yes	no	no	now	heavy	2118.5	10.6215	165124.8347505	0	Q1	12.77	more than 50	more than 28
2017-2018	98318	2	141	40	Male	white	less than college	34.5	yes	yes	no	no	never	heavy	2305	53.3975	14892.004677	0	Q4	37.18	less than 50	more than 28
2017-2018	98320	1	147	48	Female	black	college	36.9	yes	yes	no	no	never	moderate	884.5	6.303	3104.979154	0	Q1	12.77	less than 50	more than 28
2017-2018	98323	1	135	31	Female	white	college	19.9	no	no	no	no	never	mild	3078.5	28.933	13370.136915	0	Q3	25.95	less than 50	less than 28
2017-2018	98326	1	141	55	Female	black	college	20.2	yes	no	no	no	never	mild	1710.5	23.0765	29412.5449915	0	Q3	25.95	more than 50	less than 28
2017-2018	98334	2	135	62	Male	other	college	29.3	yes	yes	no	no	never	mild	2268.5	22.7415	1979.484798	1	Q3	25.95	more than 50	more than 28
2017-2018	98336	1	144	41	Female	black	college	34.7	yes	yes	no	no	never	mild	3014.5	31.3615	6877.827932	1	Q4	37.18	less than 50	more than 28
2017-2018	98338	2	139	54	Male	white	less than college	20.1	yes	yes	yes	no	never	heavy	2461	50.551	13055.689637	0	Q4	37.18	more than 50	less than 28
2017-2018	98341	1	134	71	Male	white	less than college	19.1	yes	no	no	no	now	moderate	4075.5	47.4925	12402.3231885	0	Q4	37.18	more than 50	less than 28
2017-2018	98343	1	144	31	Female	black	college	22.8	no	no	yes	no	never	mild	1052.5	10.6175	3545.098246	0	Q1	12.77	less than 50	less than 28
2017-2018	98350	2	148	36	Female	Mexican American	college	41.8	yes	no	yes	no	former	heavy	1533.5	25.9625	41607.170196	1	Q3	25.95	less than 50	more than 28
2017-2018	98351	2	137	38	Female	Mexican American	college	25.7	no	yes	no	no	never	mild	1968.5	17.3305	13748.6135595	1	Q2	19.42	less than 50	less than 28
2017-2018	98354	1	147	57	Female	black	college	43.7	no	yes	no	no	never	heavy	2370	25.7115	3903.7956825	0	Q3	25.95	more than 50	more than 28
2017-2018	98357	1	147	21	Male	black	less than college	19.5	no	no	no	no	never	mild	2337.5	30.94	12849.6207075	0	Q4	37.18	less than 50	less than 28
2017-2018	98360	1	142	71	Male	white	less than college	28.5	no	yes	yes	yes	never	mild	1752	16.662	13451.222489	1	Q2	19.42	more than 50	more than 28
2017-2018	98364	2	137	37	Male	white	college	30.8	yes	no	no	no	never	mild	2494.5	30.967	211103.2828705	0	Q4	37.18	less than 50	more than 28
2017-2018	98369	1	140	69	Male	white	less than college	24.3	yes	yes	yes	no	former	mild	1577	14.899	22550.743607	0	Q1	12.77	more than 50	less than 28
2017-2018	98370	1	146	20	Male	black	less than college	19.3	no	no	no	no	never	never	1972.5	17.8155	9485.200183	0	Q2	19.42	less than 50	less than 28
2017-2018	98373	2	141	62	Female	white	college	30.2	yes	no	no	no	never	mild	1410	22.442	150995.0487145	0	Q2	19.42	more than 50	more than 28
2017-2018	98374	2	146	42	Female	white	less than college	34.6	yes	no	no	no	now	heavy	3138	23.6615	10013.219036	1	Q3	25.95	less than 50	more than 28
2017-2018	98376	2	144	20	Male	other	college	16.7	no	no	no	no	never	heavy	2470	19.545	20649.808621	0	Q2	19.42	less than 50	less than 28
2017-2018	98379	1	140	63	Female	black	college	37.8	yes	no	yes	no	former	never	1285.5	21.3095	7190.1959325	0	Q2	19.42	more than 50	more than 28
2017-2018	98383	2	137	69	Male	Mexican American	less than college	28	no	no	yes	yes	never	mild	1495	13.6925	9852.340108	0	Q1	12.77	more than 50	more than 28
2017-2018	98384	2	135	54	Female	Mexican American	less than college	24.9	yes	yes	no	no	never	never	2044.5	18.7645	14795.7518405	0	Q2	19.42	more than 50	less than 28
2017-2018	98385	1	135	61	Male	white	college	37.3	yes	yes	no	no	never	mild	1788	20.8315	20585.754153	0	Q2	19.42	more than 50	more than 28
2017-2018	98390	2	143	65	Female	black	less than college	32.1	yes	yes	yes	yes	former	mild	1957	26.674	10047.93143	0	Q3	25.95	more than 50	more than 28
2017-2018	98392	1	138	47	Male	black	college	24	yes	no	no	no	never	mild	3235.5	35.865	30314.660235	0	Q4	37.18	less than 50	less than 28
2017-2018	98393	2	139	80	Female	white	college	32.1	yes	yes	yes	no	never	never	4019	49.0775	3878.13196	0	Q4	37.18	more than 50	more than 28
2017-2018	98394	2	140	38	Female	other	college	25	no	no	no	no	never	moderate	1240	10.923	26849.0769185	0	Q1	12.77	less than 50	less than 28
2017-2018	98399	2	148	54	Male	other	college	27.5	yes	no	no	no	never	moderate	1664	18.0145	2773.9229215	0	Q2	19.42	more than 50	less than 28
2017-2018	98412	1	143	67	Female	black	college	34.3	no	yes	yes	no	never	never	1557	20.217	2529.906295	0	Q2	19.42	more than 50	more than 28
2017-2018	98416	2	137	25	Female	other	college	20.7	no	no	no	no	never	never	1113.5	21.1745	21625.578162	0	Q2	19.42	less than 50	less than 28
2017-2018	98420	1	141	27	Female	white	college	20	yes	no	no	no	never	mild	1229	10.9095	35101.2501005	0	Q1	12.77	less than 50	less than 28
2017-2018	98421	2	134	62	Male	other	college	24.3	yes	yes	yes	no	never	moderate	2242.5	33.7355	13982.624436	0	Q4	37.18	more than 50	less than 28
2017-2018	98422	1	140	63	Female	white	college	27.3	yes	no	no	no	never	heavy	2458	17.959	8243.5969295	1	Q2	19.42	more than 50	less than 28
2017-2018	98431	1	146	69	Female	black	less than college	31	yes	yes	yes	no	former	mild	1503.5	16.949	12323.287178	0	Q2	19.42	more than 50	more than 28
2017-2018	98433	2	141	71	Male	white	college	36.9	no	yes	no	no	never	heavy	4054	50.472	14430.1778405	0	Q4	37.18	more than 50	more than 28
2017-2018	98435	2	148	21	Female	black	college	24.5	no	no	no	no	never	mild	1607.5	20.799	19292.9724995	0	Q2	19.42	less than 50	less than 28
2017-2018	98436	1	140	36	Male	black	college	28	no	no	no	no	now	mild	2091	24.3565	9584.128203	0	Q3	25.95	less than 50	more than 28
2017-2018	98437	2	144	32	Female	black	college	25.2	no	no	no	no	now	moderate	1404.5	21.7335	4802.773746	1	Q2	19.42	less than 50	less than 28
2017-2018	98438	1	148	62	Female	Mexican American	less than college	35.9	yes	yes	yes	no	never	mild	1283	9.098	22307.548302	1	Q1	12.77	more than 50	more than 28
2017-2018	98441	1	140	22	Male	white	college	53.8	no	yes	no	yes	now	mild	2028.5	17.519	14078.4233955	1	Q2	19.42	less than 50	more than 28
2017-2018	98444	1	145	59	Female	white	less than college	37.9	yes	no	no	no	now	moderate	1629.5	25.401	54079.77827	0	Q3	25.95	more than 50	more than 28
2017-2018	98445	2	134	25	Female	other	less than college	26.1	no	no	no	no	now	moderate	2207	15.823	25136.1739545	0	Q1	12.77	less than 50	less than 28
2017-2018	98447	1	145	32	Male	white	college	53.5	no	no	no	no	never	mild	2803.5	73.1795	17631.4960435	0	Q4	37.18	less than 50	more than 28
2017-2018	98448	2	144	24	Female	black	college	43	no	no	no	no	never	moderate	1599.5	16.64	45009.056791	0	Q2	19.42	less than 50	more than 28
2017-2018	98452	2	135	52	Male	other	less than college	22.1	yes	yes	no	no	former	moderate	1980.5	27.888	44167.807293	0	Q3	25.95	more than 50	less than 28
2017-2018	98454	1	137	63	Female	Mexican American	less than college	31.8	yes	yes	no	no	never	heavy	2518	33.9065	3899.423994	0	Q4	37.18	more than 50	more than 28
2017-2018	98456	2	136	36	Male	black	less than college	22	yes	no	no	no	never	never	1840	29.402	41066.570244	0	Q3	25.95	less than 50	less than 28
2017-2018	98457	1	136	80	Male	black	college	17.5	yes	yes	no	no	now	never	1392	17.011	2431.356998	0	Q2	19.42	more than 50	less than 28
2017-2018	98460	1	137	27	Female	Mexican American	less than college	32.8	yes	no	no	no	never	heavy	1535	10.9055	34139.6445165	0	Q1	12.77	less than 50	more than 28
2017-2018	98462	2	148	71	Male	Mexican American	college	29.4	yes	yes	no	no	former	mild	1866.5	26.308	6895.926588	0	Q3	25.95	more than 50	more than 28
2017-2018	98469	2	148	41	Male	other	college	28	yes	no	no	no	never	mild	4161.5	53.862	5797.069586	0	Q4	37.18	less than 50	more than 28
2017-2018	98470	2	144	38	Female	other	less than college	29	no	yes	no	no	never	moderate	1364.5	7.534	39489.3423475	0	Q1	12.77	less than 50	more than 28
2017-2018	98473	2	136	65	Female	other	college	35.5	yes	yes	no	no	never	moderate	1282	10.242	6387.33156	0	Q1	12.77	more than 50	more than 28
2017-2018	98474	1	147	35	Male	black	college	20.4	no	yes	no	no	never	mild	1622	24.024	4038.7305575	0	Q3	25.95	less than 50	less than 28
2017-2018	98479	2	134	27	Male	other	college	24.3	no	no	no	no	never	mild	2744.5	47.768	10286.402059	0	Q4	37.18	less than 50	less than 28
2017-2018	98483	1	142	26	Female	white	college	20.7	yes	no	no	no	never	heavy	2185.5	28.239	86521.6035235	0	Q3	25.95	less than 50	less than 28
2017-2018	98485	2	143	21	Male	other	less than college	22	no	no	no	no	never	heavy	2823.5	47.364	28728.9560315	0	Q4	37.18	less than 50	less than 28
2017-2018	98489	2	146	55	Female	black	less than college	35.1	yes	yes	yes	no	former	moderate	1866.5	19.531	6929.6598335	0	Q2	19.42	more than 50	more than 28
2017-2018	98490	2	141	24	Male	white	less than college	32.2	yes	no	no	no	never	mild	1814	23.1805	251250.279299	0	Q3	25.95	less than 50	more than 28
2017-2018	98491	1	135	61	Female	white	less than college	58.8	yes	yes	no	no	former	mild	1224	14.6955	23078.4621175	0	Q1	12.77	more than 50	more than 28
2017-2018	98494	1	135	25	Female	other	college	23.6	no	no	no	no	never	moderate	1945.5	38.371	57240.1432895	0	Q4	37.18	less than 50	less than 28
2017-2018	98500	1	140	56	Female	other	college	28.8	yes	yes	yes	yes	never	mild	3523.5	35.227	26838.1177555	1	Q4	37.18	more than 50	more than 28
2017-2018	98501	2	138	68	Female	other	college	30	yes	no	yes	yes	never	never	1407.5	30.5165	3803.883928	0	Q4	37.18	more than 50	more than 28
2017-2018	98508	2	148	62	Male	other	college	26	yes	no	no	no	never	mild	2296.5	39.771	2280.651034	0	Q4	37.18	more than 50	less than 28
2017-2018	98512	1	147	32	Female	black	college	41.7	no	no	yes	no	never	heavy	1389.5	25.4575	29845.923738	0	Q3	25.95	less than 50	more than 28
2017-2018	98514	1	140	32	Male	white	college	40.2	yes	no	no	no	now	heavy	2506.5	40.701	16920.164376	0	Q4	37.18	less than 50	more than 28
2017-2018	98517	1	139	80	Female	white	less than college	28.3	yes	yes	no	no	never	moderate	2003	14.846	18431.485476	0	Q1	12.77	more than 50	more than 28
2017-2018	98521	1	145	40	Male	black	less than college	30.7	yes	yes	no	no	now	mild	1105	15.249	16218.616361	0	Q1	12.77	less than 50	more than 28
2017-2018	98524	1	136	49	Female	black	less than college	36.1	yes	yes	no	no	now	heavy	3308	19.41	21297.180409	0	Q2	19.42	less than 50	more than 28
2017-2018	98528	1	137	32	Male	white	college	33.6	yes	yes	no	no	now	heavy	1555	22.431	53488.772534	0	Q2	19.42	less than 50	more than 28
2017-2018	98529	1	145	70	Female	white	less than college	23.3	yes	yes	no	no	now	mild	2006	27.323	9697.58887	0	Q3	25.95	more than 50	less than 28
2017-2018	98530	2	147	60	Male	other	college	33	yes	yes	yes	no	never	moderate	2217	33.4005	15111.916676	0	Q4	37.18	more than 50	more than 28
2017-2018	98531	1	144	20	Female	white	less than college	21.1	no	no	no	no	never	moderate	2146	45.535	44675.5846335	0	Q4	37.18	less than 50	less than 28
2017-2018	98536	2	147	77	Female	white	less than college	24.8	yes	yes	no	no	never	never	1898.5	21.2735	9605.942919	1	Q2	19.42	more than 50	less than 28
2017-2018	98537	2	140	59	Female	Mexican American	less than college	32	yes	yes	no	no	never	moderate	1291	23.077	4714.235958	0	Q3	25.95	more than 50	more than 28
2017-2018	98549	1	148	63	Female	Mexican American	less than college	30.6	yes	yes	no	no	former	moderate	1365	19.2325	3480.4606655	0	Q2	19.42	more than 50	more than 28
2017-2018	98550	1	144	40	Male	black	college	40.8	yes	yes	no	no	never	moderate	4167.5	41.2795	9192.532001	0	Q4	37.18	less than 50	more than 28
2017-2018	98551	2	138	32	Female	other	college	27.9	no	no	no	no	never	mild	1917.5	17.6685	8083.380862	0	Q2	19.42	less than 50	less than 28
2017-2018	98554	1	140	63	Female	other	college	22.3	yes	yes	yes	no	never	never	1351.5	10.87	19591.929103	1	Q1	12.77	more than 50	less than 28
2017-2018	98555	2	138	21	Male	other	college	34.9	no	yes	no	no	never	never	2855.5	33.271	36815.6155755	0	Q4	37.18	less than 50	more than 28
2017-2018	98558	1	147	63	Female	black	college	28.3	yes	no	yes	no	never	never	1198	11.435	2756.798269	0	Q1	12.77	more than 50	more than 28
2017-2018	98561	1	141	44	Male	black	college	36.1	yes	yes	no	no	now	heavy	2343.5	21.697	24493.4718795	0	Q2	19.42	less than 50	more than 28
2017-2018	98562	2	140	67	Female	black	college	29.2	yes	yes	no	yes	never	heavy	1519	13.434	5860.374981	0	Q1	12.77	more than 50	more than 28
2017-2018	98564	2	143	39	Female	white	college	24.2	no	no	no	no	never	never	1175.5	16.069	30722.0390865	0	Q1	12.77	less than 50	less than 28
2017-2018	98565	1	143	57	Female	white	college	22.1	yes	no	no	no	now	moderate	2196.5	26.7845	8506.597503	0	Q3	25.95	more than 50	less than 28
2017-2018	98571	2	148	28	Female	black	college	30.1	no	no	no	no	former	heavy	2355	23.4155	17550.1191895	0	Q3	25.95	less than 50	more than 28
2017-2018	98574	2	146	56	Female	black	less than college	25.1	yes	yes	no	no	now	heavy	2113.5	25.5355	23933.9733085	0	Q3	25.95	more than 50	less than 28
2017-2018	98589	2	141	21	Female	Mexican American	college	52.8	yes	yes	no	no	now	heavy	1177.5	11.679	17197.5606825	0	Q1	12.77	less than 50	more than 28
2017-2018	98594	2	136	38	Female	Mexican American	college	43	yes	no	no	no	never	moderate	1560	22.548	19948.993802	1	Q3	25.95	less than 50	more than 28
2017-2018	98595	2	148	50	Female	Mexican American	less than college	28.6	no	no	no	no	never	mild	1371	18.6975	14881.229725	1	Q2	19.42	more than 50	more than 28
2017-2018	98597	2	136	66	Female	Mexican American	less than college	36.5	yes	yes	yes	no	never	never	1539.5	12.9875	5151.651621	0	Q1	12.77	more than 50	more than 28
2017-2018	98601	1	147	41	Female	black	college	29.5	yes	yes	no	no	former	moderate	1057.5	12.7935	2474.8954905	0	Q1	12.77	less than 50	more than 28
2017-2018	98605	1	145	55	Female	black	less than college	50.8	yes	yes	no	yes	now	mild	1859.5	16.279	22839.5502615	0	Q1	12.77	more than 50	more than 28
2017-2018	98609	1	134	62	Female	Mexican American	college	27.1	no	no	no	no	never	moderate	2779.5	42.7065	6360.795249	0	Q4	37.18	more than 50	less than 28
2017-2018	98611	1	140	59	Female	other	less than college	27.1	yes	yes	no	no	never	mild	1888	24.367	37227.367775	0	Q3	25.95	more than 50	less than 28
2017-2018	98615	1	139	60	Male	black	college	29.7	yes	yes	yes	no	now	moderate	1876	19.073	2173.4334405	0	Q2	19.42	more than 50	more than 28
2017-2018	98616	1	138	44	Female	other	college	19.4	yes	no	no	no	never	mild	1404	13.925	16404.306321	0	Q1	12.77	less than 50	less than 28
2017-2018	98622	2	148	59	Female	black	college	33.7	yes	yes	no	yes	never	moderate	2549.5	20.743	25701.8598225	0	Q2	19.42	more than 50	more than 28
2017-2018	98624	2	148	53	Male	black	less than college	31.3	yes	yes	no	no	never	mild	1459	26.9905	21990.940589	0	Q3	25.95	more than 50	more than 28
2017-2018	98627	1	147	53	Male	other	college	24.2	yes	yes	no	no	former	mild	2740	38.735	6395.2030805	0	Q4	37.18	more than 50	less than 28
2017-2018	98628	1	148	48	Male	Mexican American	college	28.8	yes	no	no	no	never	never	2751.5	35.8485	13007.2086775	0	Q4	37.18	less than 50	more than 28
2017-2018	98629	2	139	45	Male	white	less than college	27.4	yes	no	no	no	now	heavy	1833	20.5285	7786.2036355	0	Q2	19.42	less than 50	less than 28
2017-2018	98631	1	142	43	Female	white	less than college	25.9	no	no	no	no	now	heavy	1594	18.7995	11678.069017	0	Q2	19.42	less than 50	less than 28
2017-2018	98638	1	139	65	Male	black	less than college	23.6	yes	yes	yes	yes	now	mild	3011	22.3745	2410.01855	0	Q2	19.42	more than 50	less than 28
2017-2018	98641	1	140	67	Male	white	college	26.3	no	yes	yes	no	never	never	2345.5	18.691	4872.415818	0	Q2	19.42	more than 50	less than 28
2017-2018	98645	1	136	75	Female	white	less than college	29.7	yes	yes	no	no	never	mild	1352	9.445	27495.295314	0	Q1	12.77	more than 50	more than 28
2017-2018	98646	2	147	43	Female	Mexican American	less than college	30.7	yes	no	no	no	now	heavy	1480	14.1955	11209.1622925	0	Q1	12.77	less than 50	more than 28
2017-2018	98650	2	146	72	Male	black	less than college	28.2	yes	yes	no	no	never	never	565.5	6.0995	3342.313151	0	Q1	12.77	more than 50	more than 28
2017-2018	98651	1	147	73	Female	black	less than college	30.1	yes	yes	no	no	never	never	857	5.5895	17426.157016	0	Q1	12.77	more than 50	more than 28
2017-2018	98653	2	144	57	Male	black	college	35.6	yes	yes	yes	no	former	mild	2267	29.644	30489.798487	0	Q3	25.95	more than 50	more than 28
2017-2018	98657	1	148	55	Male	other	college	26.4	yes	no	no	no	never	mild	2289.5	22.552	30759.161826	0	Q3	25.95	more than 50	less than 28
2017-2018	98661	1	147	31	Female	black	less than college	15.7	no	no	no	no	now	mild	2329.5	26.941	13175.143113	0	Q3	25.95	less than 50	less than 28
2017-2018	98667	1	145	80	Female	white	college	26.7	yes	no	no	no	former	mild	1329.5	15.21	16199.6882965	0	Q1	12.77	more than 50	less than 28
2017-2018	98669	2	134	63	Male	white	college	35.8	yes	yes	yes	yes	never	mild	1927	32.431	37935.322246	0	Q4	37.18	more than 50	more than 28
2017-2018	98673	1	143	55	Female	other	college	27.8	yes	yes	no	no	never	mild	1352	14.9955	4520.414771	0	Q1	12.77	more than 50	less than 28
2017-2018	98675	1	148	61	Male	other	college	22.9	no	no	yes	no	former	mild	1958	20.198	2485.852171	0	Q2	19.42	more than 50	less than 28
2017-2018	98677	2	146	23	Male	white	less than college	38.8	yes	no	no	no	never	heavy	3255.5	40.7195	15820.085887	0	Q4	37.18	less than 50	more than 28
2017-2018	98679	1	147	65	Male	Mexican American	less than college	24	yes	yes	yes	no	former	mild	1352.5	15.118	7241.5268895	0	Q1	12.77	more than 50	less than 28
2017-2018	98680	2	148	37	Female	black	college	42	yes	no	no	no	never	heavy	1292	23.1105	6970.118068	0	Q3	25.95	less than 50	more than 28
2017-2018	98684	1	134	71	Male	white	less than college	27.3	yes	no	no	yes	now	mild	2475	24.0015	14446.305114	0	Q3	25.95	more than 50	less than 28
2017-2018	98687	1	138	30	Female	white	college	26.3	no	no	no	no	former	moderate	1755	31.8475	11814.402064	0	Q4	37.18	less than 50	less than 28
2017-2018	98689	1	137	35	Male	white	less than college	30.4	yes	yes	no	no	now	mild	2699	38.498	23759.5029885	0	Q4	37.18	less than 50	more than 28
2017-2018	98691	1	134	56	Male	other	less than college	29.1	yes	no	no	no	never	heavy	3374	33.8835	36497.7228775	0	Q4	37.18	more than 50	more than 28
2017-2018	98692	1	147	25	Male	black	college	23.9	no	no	no	no	never	mild	1289	16.9805	4155.1529065	0	Q2	19.42	less than 50	less than 28
2017-2018	98694	1	145	54	Female	white	college	36.1	yes	no	yes	no	never	never	1629	30.0445	33100.57782	0	Q3	25.95	more than 50	more than 28
2017-2018	98698	2	134	27	Female	other	college	20.7	no	no	no	no	never	moderate	2332.5	15.424	18699.812008	0	Q1	12.77	less than 50	less than 28
2017-2018	98699	1	134	68	Female	other	less than college	24.5	yes	no	no	no	never	never	633	12.2135	6577.486408	1	Q1	12.77	more than 50	less than 28
2017-2018	98701	1	146	74	Female	white	less than college	28.6	yes	yes	yes	no	never	never	1505	29.4435	40646.0957585	0	Q3	25.95	more than 50	more than 28
2017-2018	98705	1	148	61	Male	other	less than college	25.6	no	yes	no	no	never	mild	1231	32.922	10135.8377065	0	Q4	37.18	more than 50	less than 28
2017-2018	98707	2	148	63	Female	black	college	25.9	yes	no	no	yes	now	moderate	931.5	6.291	3785.039314	1	Q1	12.77	more than 50	less than 28
2017-2018	98708	2	141	43	Male	white	college	19	yes	no	no	no	now	heavy	3179	30.9495	139695.0382525	0	Q4	37.18	less than 50	less than 28
2017-2018	98711	1	145	53	Male	other	college	31.6	yes	no	no	no	now	heavy	1000.5	22.966	25513.0736555	0	Q3	25.95	more than 50	more than 28
2017-2018	98713	1	145	59	Female	other	college	27.6	yes	yes	no	no	never	never	2456.5	32.4255	30075.7886405	0	Q4	37.18	more than 50	less than 28
2017-2018	98714	1	135	40	Female	Mexican American	less than college	42.4	yes	no	no	no	former	heavy	2466.5	27.121	72566.4980265	0	Q3	25.95	less than 50	more than 28
2017-2018	98717	2	138	64	Male	other	college	23.7	yes	yes	no	no	never	mild	2387.5	30.912	1927.0539365	0	Q4	37.18	more than 50	less than 28
2017-2018	98718	2	141	35	Female	other	less than college	28.2	no	no	no	no	former	heavy	602.5	7.83	20565.7557555	0	Q1	12.77	less than 50	more than 28
2017-2018	98721	1	147	55	Female	black	less than college	35	yes	yes	no	no	never	heavy	558.5	7.8475	7667.2759435	0	Q1	12.77	more than 50	more than 28
2017-2018	98722	1	145	57	Female	black	less than college	48.4	yes	yes	yes	no	never	mild	1451	25.325	40269.5371285	0	Q3	25.95	more than 50	more than 28
2017-2018	98724	1	135	22	Male	other	less than college	33	yes	no	no	no	now	heavy	2039.5	26.976	51991.5609255	0	Q3	25.95	less than 50	more than 28
2017-2018	98725	2	148	68	Male	other	college	27.3	yes	no	yes	no	never	mild	2576	38.2245	6514.7271565	0	Q4	37.18	more than 50	less than 28
2017-2018	98726	1	138	38	Male	white	college	25.5	yes	no	no	no	never	heavy	2636.5	28.046	199172.7021395	0	Q3	25.95	less than 50	less than 28
2017-2018	98733	1	147	36	Female	white	college	30	yes	no	no	no	former	mild	1620.5	33.1045	54036.049894	0	Q4	37.18	less than 50	more than 28
2017-2018	98740	1	138	31	Male	other	college	26.3	yes	no	no	no	never	never	1361.5	20.1165	27439.4721115	0	Q2	19.42	less than 50	less than 28
2017-2018	98741	2	146	64	Female	white	college	35.1	yes	no	yes	no	former	moderate	2710.5	22.678	11528.2873945	1	Q3	25.95	more than 50	more than 28
2017-2018	98743	2	138	61	Male	other	college	28	yes	yes	yes	no	never	mild	2488	31.024	3624.2365995	0	Q4	37.18	more than 50	more than 28
2017-2018	98746	2	147	60	Female	white	less than college	33.5	yes	yes	yes	no	now	moderate	1624.5	14.4955	12994.5878095	1	Q1	12.77	more than 50	more than 28
2017-2018	98747	2	143	21	Male	black	less than college	21.7	no	no	no	no	never	moderate	1151	13.1985	42362.153763	0	Q1	12.77	less than 50	less than 28
2017-2018	98748	2	143	50	Male	white	college	18.4	yes	no	no	no	now	mild	1529	16.555	38237.5182005	0	Q2	19.42	more than 50	less than 28
2017-2018	98749	1	145	37	Male	white	less than college	31	no	yes	no	yes	now	moderate	5059.5	28.1315	12182.351354	0	Q3	25.95	less than 50	more than 28
2017-2018	98751	1	138	42	Male	other	less than college	21.1	yes	no	no	no	never	mild	2690	33.28	9306.5316115	0	Q4	37.18	less than 50	less than 28
2017-2018	98752	2	146	68	Male	black	college	37.9	yes	yes	yes	no	former	mild	2871	32.341	7219.9380995	0	Q4	37.18	more than 50	more than 28
2017-2018	98757	1	135	41	Male	white	less than college	27.2	yes	no	no	no	former	mild	1597	17.665	57890.715356	0	Q2	19.42	less than 50	less than 28
2017-2018	98762	1	146	28	Male	white	college	35.3	yes	no	no	no	never	mild	1946	18.8145	59750.326638	0	Q2	19.42	less than 50	more than 28
2017-2018	98763	1	148	51	Female	black	college	29.8	no	no	no	yes	never	mild	1696	18.3595	6812.0539025	0	Q2	19.42	more than 50	more than 28
2017-2018	98767	1	137	63	Female	other	college	24.8	yes	no	no	no	never	mild	1416	19.3445	10079.923382	0	Q2	19.42	more than 50	less than 28
2017-2018	98768	2	135	76	Female	black	less than college	33.4	yes	yes	no	yes	former	mild	1777.5	16.9545	17475.278112	1	Q2	19.42	more than 50	more than 28
2017-2018	98769	2	138	41	Male	other	college	25.2	no	no	no	no	never	never	1250	15.424	19051.83032	0	Q1	12.77	less than 50	less than 28
2017-2018	98770	2	146	46	Female	black	college	52.4	no	yes	no	no	never	never	1394	14.6005	14190.6331485	0	Q1	12.77	less than 50	more than 28
2017-2018	98775	1	141	26	Male	other	college	30.6	no	yes	no	no	never	mild	1393.5	25.156	31217.062552	0	Q3	25.95	less than 50	more than 28
2017-2018	98776	1	142	45	Female	white	college	42.6	no	no	no	no	never	mild	1720.5	21.314	19082.41803	0	Q2	19.42	less than 50	more than 28
2017-2018	98778	1	148	42	Male	other	college	21.5	no	no	no	no	never	mild	2643	32.7325	18099.418931	0	Q4	37.18	less than 50	less than 28
2017-2018	98780	2	136	45	Male	black	less than college	38.1	yes	no	no	yes	now	mild	2347.5	29.059	37845.939444	0	Q3	25.95	less than 50	more than 28
2017-2018	98781	2	143	55	Female	white	college	35.4	yes	no	no	no	former	mild	1661.5	19.4225	10736.85581	0	Q2	19.42	more than 50	more than 28
2017-2018	98782	1	147	43	Female	black	college	29.3	no	yes	no	no	never	moderate	1678.5	31.222	16663.180667	0	Q4	37.18	less than 50	more than 28
2017-2018	98783	2	139	40	Female	white	college	44.2	no	yes	yes	no	former	mild	1335.5	16.8105	23028.6214705	1	Q2	19.42	less than 50	more than 28
2017-2018	98788	2	138	20	Female	Mexican American	college	37.9	yes	no	no	no	never	mild	1111.5	16.18	28048.5863395	0	Q1	12.77	less than 50	more than 28
2017-2018	98789	1	134	53	Female	other	college	25.5	yes	no	no	no	never	heavy	2005.5	30.3025	27360.7448445	0	Q4	37.18	more than 50	less than 28
2017-2018	98790	2	142	44	Male	other	college	34.3	no	no	yes	no	now	heavy	1897	26.6125	30913.025038	0	Q3	25.95	less than 50	more than 28
2017-2018	98791	1	146	54	Male	white	college	21.6	no	no	no	no	never	mild	2343.5	33.1685	175436.9411505	0	Q4	37.18	more than 50	less than 28
2017-2018	98793	1	143	46	Female	other	college	22.9	no	no	no	no	never	heavy	2332.5	24.794	4730.616313	0	Q3	25.95	less than 50	less than 28
2017-2018	98796	1	144	21	Female	black	college	22.8	no	no	no	no	never	heavy	2945.5	28.528	11461.4760425	0	Q3	25.95	less than 50	less than 28
2017-2018	98799	2	141	32	Female	white	college	43.5	yes	no	no	no	never	mild	825	12.733	125987.855031	1	Q1	12.77	less than 50	more than 28
2017-2018	98803	2	146	45	Male	Mexican American	less than college	44.8	yes	yes	no	yes	never	never	1555.5	25.98	17503.832432	0	Q3	25.95	less than 50	more than 28
2017-2018	98804	1	138	39	Female	other	college	31.4	yes	yes	no	no	never	mild	1808	29.051	9616.104828	0	Q3	25.95	less than 50	more than 28
2017-2018	98806	2	141	72	Female	other	less than college	31.8	yes	yes	yes	no	never	mild	1416	11.8285	13645.5169995	0	Q1	12.77	more than 50	more than 28
2017-2018	98807	2	148	29	Female	Mexican American	college	30	yes	no	no	no	never	moderate	3440.5	44.6625	27831.470725	0	Q4	37.18	less than 50	more than 28
2017-2018	98810	2	143	55	Female	black	college	38.1	yes	no	no	no	now	heavy	1154.5	12.9635	7571.492137	0	Q1	12.77	more than 50	more than 28
2017-2018	98815	2	142	75	Female	white	college	20.8	yes	yes	no	yes	never	mild	1406	25.2135	32286.1952185	0	Q3	25.95	more than 50	less than 28
2017-2018	98819	2	147	58	Female	black	less than college	46.1	yes	yes	yes	yes	never	moderate	2375	32.8295	39374.518246	0	Q4	37.18	more than 50	more than 28
2017-2018	98828	1	145	29	Female	black	college	39	yes	no	no	no	never	moderate	1657	18.785	26003.23854	0	Q2	19.42	less than 50	more than 28
2017-2018	98832	1	145	48	Female	black	college	26.9	no	no	no	no	never	moderate	2677	75.285	21478.5662155	0	Q4	37.18	less than 50	less than 28
2017-2018	98833	1	140	75	Female	white	less than college	25.9	yes	no	no	yes	former	heavy	1918.5	9.2085	23002.0474505	1	Q1	12.77	more than 50	less than 28
2017-2018	98834	1	140	55	Female	white	college	20.4	yes	yes	no	no	now	heavy	3503.5	59.4715	27614.201383	0	Q4	37.18	more than 50	less than 28
2017-2018	98838	1	140	70	Female	white	less than college	23	yes	yes	no	no	now	moderate	1054	9.523	48369.337321	1	Q1	12.77	more than 50	less than 28
2017-2018	98839	1	139	32	Female	other	college	28.6	no	no	no	no	never	never	3070	25.7145	26207.341852	0	Q3	25.95	less than 50	more than 28
2017-2018	98840	1	136	50	Female	other	college	35.1	yes	yes	no	no	never	moderate	1314.5	16.08	9052.8675035	0	Q1	12.77	more than 50	more than 28
2017-2018	98843	2	145	56	Male	white	less than college	22.6	yes	no	no	no	now	heavy	2172	31.446	84834.20321	0	Q4	37.18	more than 50	less than 28
2017-2018	98845	2	142	50	Female	other	less than college	29.8	yes	no	yes	no	never	never	811	15.87	5129.899089	0	Q1	12.77	more than 50	more than 28
2017-2018	98847	2	142	52	Male	white	college	35.3	no	yes	no	no	never	never	3129.5	29.1985	5624.459166	0	Q3	25.95	more than 50	more than 28
2017-2018	98848	1	148	78	Female	other	college	22.4	yes	yes	no	yes	never	never	1593.5	21.4615	4629.9107615	0	Q2	19.42	more than 50	less than 28
2017-2018	98851	2	141	23	Female	other	college	21.6	no	no	no	no	never	moderate	1350.5	23.587	78269.4785895	0	Q3	25.95	less than 50	less than 28
2017-2018	98853	1	142	73	Male	white	college	25.1	yes	no	no	no	never	mild	1562	12.237	21284.9086005	0	Q1	12.77	more than 50	less than 28
2017-2018	98857	2	138	58	Male	other	college	24.3	yes	no	no	no	former	mild	2015.5	20.5845	8648.3939335	0	Q2	19.42	more than 50	less than 28
2017-2018	98865	2	145	36	Male	white	college	22.3	no	no	no	no	never	heavy	2790	88.491	34861.424882	0	Q4	37.18	less than 50	less than 28
2017-2018	98867	2	134	60	Male	black	college	29.2	yes	yes	no	no	former	heavy	2392.5	25.3135	5472.121061	0	Q3	25.95	more than 50	more than 28
2017-2018	98869	2	138	75	Male	other	college	24.6	yes	yes	yes	no	never	mild	2001.5	25.0565	4707.7758805	0	Q3	25.95	more than 50	less than 28
2017-2018	98872	2	143	44	Female	black	college	39.7	yes	yes	no	no	never	mild	1425.5	14.8685	9538.5152495	0	Q1	12.77	less than 50	more than 28
2017-2018	98877	1	136	39	Male	other	less than college	23	yes	yes	no	no	never	never	695	39.8485	12409.270821	0	Q4	37.18	less than 50	less than 28
2017-2018	98884	1	140	76	Male	white	college	29	yes	no	yes	no	former	mild	1928.5	38.7515	19097.2177855	0	Q4	37.18	more than 50	more than 28
2017-2018	98892	1	135	55	Male	white	less than college	22.5	no	yes	no	no	now	heavy	2764.5	35.057	450997.5594305	0	Q4	37.18	more than 50	less than 28
2017-2018	98894	1	138	35	Male	other	less than college	25.5	yes	no	no	no	now	never	2266.5	30.8685	21806.960988	0	Q4	37.18	less than 50	less than 28
2017-2018	98895	2	146	38	Male	black	college	32.9	yes	yes	no	no	now	heavy	2112.5	18.58	9261.2061655	0	Q2	19.42	less than 50	more than 28
2017-2018	98898	1	141	80	Male	white	college	27.5	yes	yes	no	no	former	mild	1470	19.526	37623.9619215	0	Q2	19.42	more than 50	less than 28
2017-2018	98900	2	141	36	Male	white	college	26.7	no	no	no	no	never	heavy	2453.5	18.4575	118298.911168	0	Q2	19.42	less than 50	less than 28
2017-2018	98901	1	147	65	Male	black	college	34.9	yes	yes	yes	yes	former	never	472	5.787	7932.0346465	1	Q1	12.77	more than 50	more than 28
2017-2018	98902	1	148	56	Female	other	college	18.9	yes	no	no	no	never	mild	2028.5	18.9795	22550.118113	0	Q2	19.42	more than 50	less than 28
2017-2018	98903	1	137	73	Female	other	college	34.2	yes	yes	no	no	former	moderate	2798	34.4365	30710.3642095	1	Q4	37.18	more than 50	more than 28
2017-2018	98904	2	144	51	Female	white	college	19.1	yes	no	no	no	never	mild	1133	16.146	97203.0582895	0	Q1	12.77	more than 50	less than 28
2017-2018	98905	2	147	63	Male	white	less than college	25.4	yes	yes	no	no	now	heavy	4616.5	45.9415	6985.2812925	0	Q4	37.18	more than 50	less than 28
2017-2018	98906	2	141	33	Male	other	less than college	23.8	no	no	no	no	now	heavy	3491.5	54.6895	10286.718296	0	Q4	37.18	less than 50	less than 28
2017-2018	98909	2	137	68	Male	other	less than college	25.9	yes	no	no	no	former	mild	1355	21.0425	9104.961217	1	Q2	19.42	more than 50	less than 28
2017-2018	98910	1	141	22	Male	black	college	21.6	no	no	no	no	never	mild	1913.5	35.812	9808.8932685	0	Q4	37.18	less than 50	less than 28
2017-2018	98916	1	147	67	Male	black	college	20.6	yes	yes	no	yes	former	mild	2260.5	30.7075	7603.444294	0	Q4	37.18	more than 50	less than 28
2017-2018	98917	1	142	56	Female	white	college	28.9	yes	yes	no	no	never	mild	1604	29.1075	122144.192729	0	Q3	25.95	more than 50	more than 28
2017-2018	98918	1	145	24	Male	black	less than college	19.6	yes	no	no	no	never	never	1307.5	15.2675	23797.5578185	0	Q1	12.77	less than 50	less than 28
2017-2018	98921	1	147	26	Female	white	college	39	yes	no	no	no	never	moderate	1518.5	28.2605	24457.918562	1	Q3	25.95	less than 50	more than 28
2017-2018	98922	2	136	80	Male	white	college	20.9	yes	yes	no	yes	never	mild	3240.5	36.1605	30413.6134985	0	Q4	37.18	more than 50	less than 28
2017-2018	98923	2	145	48	Female	black	college	41	yes	yes	no	no	now	heavy	1683.5	11.944	4633.675027	0	Q1	12.77	less than 50	more than 28
2017-2018	98924	1	140	60	Male	other	college	22.5	yes	yes	no	no	former	mild	1433	22.762	2474.521642	0	Q3	25.95	more than 50	less than 28
2017-2018	98925	2	136	21	Female	Mexican American	less than college	37.8	yes	no	no	no	never	heavy	1311	17.924	17115.307701	0	Q2	19.42	less than 50	more than 28
2017-2018	98929	1	148	62	Male	Mexican American	college	34.9	yes	yes	yes	no	former	mild	2718	38.956	15331.9690855	0	Q4	37.18	more than 50	more than 28
2017-2018	98931	1	143	68	Female	black	college	28.4	yes	yes	no	no	never	never	2321.5	18.0025	18965.9274635	0	Q2	19.42	more than 50	more than 28
2017-2018	98932	2	148	45	Male	other	less than college	35.1	yes	yes	no	no	never	heavy	2462.5	24.341	37485.027286	0	Q3	25.95	less than 50	more than 28
2017-2018	98933	1	141	46	Female	white	college	19.7	yes	no	no	no	never	mild	1912	22.1605	113592.363298	0	Q2	19.42	less than 50	less than 28
2017-2018	98935	1	138	25	Male	black	college	37.4	no	no	no	no	never	moderate	2564	32.184	23594.7978825	0	Q4	37.18	less than 50	more than 28
2017-2018	98936	1	146	27	Male	white	less than college	19.6	yes	no	no	no	now	heavy	2728	27.32	10601.057023	1	Q3	25.95	less than 50	less than 28
2017-2018	98944	1	140	27	Male	white	college	37.6	yes	no	no	no	never	mild	2493	30.116	15014.878039	0	Q3	25.95	less than 50	more than 28
2017-2018	98948	1	136	33	Male	white	college	34.9	no	yes	no	no	former	moderate	2244	106.3635	78091.290528	0	Q4	37.18	less than 50	more than 28
2017-2018	98951	2	143	52	Female	black	college	34.1	yes	yes	yes	yes	former	never	1807	29.7455	22319.3341575	1	Q3	25.95	more than 50	more than 28
2017-2018	98952	2	142	24	Male	other	college	29.1	yes	yes	yes	no	never	mild	2150.5	29.615	28604.6513745	0	Q3	25.95	less than 50	more than 28
2017-2018	98955	1	142	21	Male	white	less than college	32	no	no	no	no	never	never	2298	44.389	18029.817856	0	Q4	37.18	less than 50	more than 28
2017-2018	98959	2	141	75	Male	Mexican American	less than college	26.7	yes	yes	yes	yes	former	mild	2779	29.847	12940.5518645	0	Q3	25.95	more than 50	less than 28
2017-2018	98966	1	148	68	Female	other	college	29.9	yes	yes	no	no	former	moderate	1822	17.9	6474.437088	0	Q2	19.42	more than 50	more than 28
2017-2018	98968	1	142	33	Male	white	college	36	yes	no	no	no	former	mild	2817	55.4075	101306.508833	0	Q4	37.18	less than 50	more than 28
2017-2018	98976	2	148	57	Female	other	college	24.4	no	yes	no	no	never	never	3160	37.6575	18324.7550195	0	Q4	37.18	more than 50	less than 28
2017-2018	98980	1	136	54	Male	Mexican American	less than college	31.6	no	no	no	no	now	heavy	3282.5	40.092	18912.4751695	0	Q4	37.18	more than 50	more than 28
2017-2018	98981	1	144	31	Male	black	less than college	15.5	no	no	no	no	former	mild	990.5	10.5545	17084.278632	0	Q1	12.77	less than 50	less than 28
2017-2018	98982	2	140	25	Female	black	college	21.4	no	no	no	no	never	heavy	1713.5	13.3295	8566.82598	0	Q1	12.77	less than 50	less than 28
2017-2018	98988	2	137	59	Female	Mexican American	less than college	37.4	yes	yes	yes	no	never	never	725	19.685	7382.468513	0	Q2	19.42	more than 50	more than 28
2017-2018	98992	2	144	56	Male	Mexican American	college	42.6	yes	no	no	no	now	mild	2566	39.8585	40610.50786	0	Q4	37.18	more than 50	more than 28
2017-2018	98994	1	137	30	Male	other	college	34.1	no	yes	no	no	never	mild	1719.5	24.8725	37262.6991925	1	Q3	25.95	less than 50	more than 28
2017-2018	98995	1	140	55	Female	other	college	26	yes	no	no	no	former	mild	1801	21.0645	5658.180291	0	Q2	19.42	more than 50	less than 28
2017-2018	98996	1	139	69	Female	black	less than college	26.6	yes	yes	yes	yes	never	moderate	1595.5	29.4915	4013.828024	0	Q3	25.95	more than 50	less than 28
2017-2018	98997	2	134	73	Male	black	less than college	22.8	yes	yes	no	no	former	mild	940	4.8985	14496.0656895	0	Q1	12.77	more than 50	less than 28
2017-2018	98998	2	144	51	Female	black	college	38	yes	no	no	no	never	mild	1748	21.1345	4517.735412	0	Q2	19.42	more than 50	more than 28
2017-2018	99001	2	143	37	Male	other	college	28.4	yes	yes	no	no	never	mild	3139.5	24.754	11266.2155525	0	Q3	25.95	less than 50	more than 28
2017-2018	99005	1	139	26	Female	black	less than college	38.3	yes	no	no	no	never	moderate	3093	39.439	12245.8631045	0	Q4	37.18	less than 50	more than 28
2017-2018	99007	1	142	26	Male	white	less than college	27.4	no	no	no	no	never	never	2924.5	37.1415	20612.3052815	0	Q4	37.18	less than 50	less than 28
2017-2018	99014	1	137	68	Male	white	less than college	33.4	yes	yes	no	no	former	heavy	2650.5	30.8605	123661.432803	1	Q4	37.18	more than 50	more than 28
2017-2018	99016	1	134	36	Male	other	less than college	22.9	yes	no	no	no	never	never	1311.5	11.8425	29413.1910195	0	Q1	12.77	less than 50	less than 28
2017-2018	99023	2	144	32	Male	white	college	23.8	no	no	no	no	never	mild	3304	29.224	332677.150778	0	Q3	25.95	less than 50	less than 28
2017-2018	99024	2	145	38	Female	other	college	23.2	no	no	no	no	former	mild	1841.5	22.1795	4537.082267	0	Q2	19.42	less than 50	less than 28
2017-2018	99025	2	138	45	Female	white	college	22	yes	no	no	no	never	mild	1217	16.84	220496.862053	0	Q2	19.42	less than 50	less than 28
2017-2018	99028	2	143	42	Female	Mexican American	college	35.1	yes	no	no	no	now	mild	1757	18.289	34989.0567815	1	Q2	19.42	less than 50	more than 28
2017-2018	99036	1	142	44	Male	white	less than college	33.1	yes	no	no	no	never	mild	5313	68.8575	6019.623049	0	Q4	37.18	less than 50	more than 28
2017-2018	99038	1	144	27	Female	black	less than college	33.8	no	no	no	no	now	moderate	2223	23.933	28156.551587	0	Q3	25.95	less than 50	more than 28
2017-2018	99042	1	138	63	Male	black	less than college	20.1	no	no	no	yes	now	mild	2062	24.308	9538.497756	0	Q3	25.95	more than 50	less than 28
2017-2018	99056	2	139	80	Female	white	college	28.2	no	yes	yes	no	never	moderate	1180	8.802	3086.6243565	0	Q1	12.77	more than 50	more than 28
2017-2018	99060	1	142	55	Male	white	less than college	41.3	yes	yes	yes	yes	never	mild	3893.5	37.226	91995.9080445	0	Q4	37.18	more than 50	more than 28
2017-2018	99062	2	144	29	Female	other	college	27.2	yes	no	no	no	never	moderate	769	45.172	65613.7172895	0	Q4	37.18	less than 50	less than 28
2017-2018	99067	1	142	39	Male	white	college	21.8	no	no	no	no	never	mild	3154	29.1785	56063.907205	0	Q3	25.95	less than 50	less than 28
2017-2018	99068	2	142	76	Male	black	college	21.5	yes	yes	yes	yes	now	mild	1615	17.492	6303.6574095	0	Q2	19.42	more than 50	less than 28
2017-2018	99087	2	137	66	Male	other	less than college	25.2	no	no	no	no	former	never	764	26.391	1841.30332	0	Q3	25.95	more than 50	less than 28
2017-2018	99089	1	144	25	Female	black	college	24.5	no	no	no	no	never	mild	1603.5	20.7715	7725.8994125	0	Q2	19.42	less than 50	less than 28
2017-2018	99095	2	148	47	Female	other	college	19.6	yes	no	no	no	never	mild	1433.5	22.3135	3999.302209	0	Q2	19.42	less than 50	less than 28
2017-2018	99098	1	148	39	Female	Mexican American	less than college	29.1	yes	no	no	no	never	heavy	2164.5	30.2675	22011.8379145	0	Q4	37.18	less than 50	more than 28
2017-2018	99099	2	137	45	Female	Mexican American	less than college	37.4	yes	yes	yes	no	now	moderate	2027	37.1975	4133.4936065	1	Q4	37.18	less than 50	more than 28
2017-2018	99100	1	145	75	Male	black	college	36.5	no	yes	yes	no	former	mild	2530.5	30.748	7430.6033705	0	Q4	37.18	more than 50	more than 28
2017-2018	99101	2	135	80	Female	other	college	31.2	yes	yes	no	no	never	never	1404.5	17.183	20263.4883955	0	Q2	19.42	more than 50	more than 28
2017-2018	99103	2	143	39	Male	other	college	27.2	yes	no	no	no	never	moderate	2333	26.1645	18550.3483525	0	Q3	25.95	less than 50	less than 28
2017-2018	99104	2	147	63	Female	white	college	24.6	yes	yes	no	no	never	moderate	3328	22.4475	36672.763289	0	Q2	19.42	more than 50	less than 28
2017-2018	99105	2	138	39	Female	other	college	23.6	yes	no	no	no	never	never	1664	14.6675	6907.7653605	0	Q1	12.77	less than 50	less than 28
2017-2018	99108	2	143	51	Male	white	college	25.8	no	yes	no	no	now	heavy	3426.5	45.549	29784.650211	0	Q4	37.18	more than 50	less than 28
2017-2018	99110	1	146	20	Female	Mexican American	less than college	20.1	no	no	no	no	never	heavy	2934	34.469	53703.8792625	0	Q4	37.18	less than 50	less than 28
2017-2018	99111	2	145	48	Female	black	less than college	24.2	no	yes	no	no	now	heavy	2152.5	39.5355	3555.5613565	0	Q4	37.18	less than 50	less than 28
2017-2018	99121	2	148	20	Female	Mexican American	college	33.1	yes	no	no	no	never	never	905	14.4365	7634.548661	0	Q1	12.77	less than 50	more than 28
2017-2018	99123	2	138	29	Male	other	college	17.7	no	no	no	no	never	never	1544.5	16.2185	7580.442656	0	Q1	12.77	less than 50	less than 28
2017-2018	99125	2	138	20	Female	other	college	22.1	no	no	no	no	never	heavy	1375	14.728	11836.372532	0	Q1	12.77	less than 50	less than 28
2017-2018	99127	2	145	67	Female	other	less than college	22.1	yes	yes	no	no	never	mild	1965.5	25.572	23866.0576365	0	Q3	25.95	more than 50	less than 28
2017-2018	99133	1	145	74	Male	white	less than college	33.5	yes	no	no	yes	former	never	2230	24.216	8399.878853	0	Q3	25.95	more than 50	more than 28
2017-2018	99136	1	145	40	Male	black	college	26.6	no	no	no	no	never	mild	3005.5	42.6445	8063.8589825	0	Q4	37.18	less than 50	less than 28
2017-2018	99140	1	144	62	Female	black	college	29.5	yes	no	no	no	former	moderate	1549.5	19.293	5313.9023905	0	Q2	19.42	more than 50	more than 28
2017-2018	99151	2	143	22	Female	white	college	26.3	no	no	no	no	never	heavy	2061	25.644	8577.168787	0	Q3	25.95	less than 50	less than 28
2017-2018	99152	2	141	72	Female	white	less than college	46	yes	yes	no	yes	former	mild	2589.5	20.929	32301.3151395	0	Q2	19.42	more than 50	more than 28
2017-2018	99153	1	135	53	Female	other	college	22.6	no	yes	yes	no	now	mild	1364.5	17.4025	32572.082612	0	Q2	19.42	more than 50	less than 28
2017-2018	99154	2	140	24	Male	other	less than college	30.9	yes	no	no	no	never	never	1269.5	12.884	12552.405872	0	Q1	12.77	less than 50	more than 28
2017-2018	99155	2	145	28	Male	black	less than college	23.8	no	no	no	no	never	mild	3101.5	32.1285	5326.071703	0	Q4	37.18	less than 50	less than 28
2017-2018	99156	2	141	61	Male	other	less than college	22.4	no	yes	no	no	now	heavy	2009	33.104	2229.770862	0	Q4	37.18	more than 50	less than 28
2017-2018	99160	1	143	43	Female	other	college	30.2	yes	no	no	no	former	moderate	2420	15.31	21309.9091855	1	Q1	12.77	less than 50	more than 28
2017-2018	99168	1	134	40	Female	other	college	22.9	yes	no	no	no	never	mild	1312	12.2895	15642.0520165	0	Q1	12.77	less than 50	less than 28
2017-2018	99169	2	147	60	Male	black	less than college	23.9	no	no	no	no	now	moderate	2187	30.151	15443.29929	0	Q3	25.95	more than 50	less than 28
2017-2018	99171	1	137	37	Male	other	less than college	28.4	yes	no	no	no	never	mild	1662	37.279	25122.5612565	0	Q4	37.18	less than 50	more than 28
2017-2018	99172	2	147	68	Male	black	college	27.4	yes	yes	no	no	never	mild	1467.5	14.826	5411.3033395	0	Q1	12.77	more than 50	less than 28
2017-2018	99175	1	136	69	Male	black	college	23	no	yes	no	no	now	mild	1734	17.573	4607.5824445	0	Q2	19.42	more than 50	less than 28
2017-2018	99176	1	148	63	Female	other	less than college	25.2	yes	yes	yes	no	never	never	1778	29.904	13570.7676785	0	Q3	25.95	more than 50	less than 28
2017-2018	99179	1	137	80	Female	black	college	19.3	yes	yes	yes	no	never	never	1836	24.111	7806.315422	0	Q3	25.95	more than 50	less than 28
2017-2018	99181	2	146	29	Male	white	college	23.9	no	no	no	no	never	moderate	1548.5	9.742	58342.789468	0	Q1	12.77	less than 50	less than 28
2017-2018	99182	1	134	34	Female	other	less than college	28.3	yes	no	no	no	never	never	1516.5	14.3865	11815.666356	0	Q1	12.77	less than 50	more than 28
2017-2018	99183	2	145	68	Male	black	less than college	34.3	yes	yes	yes	yes	now	mild	296	4.57	1925.026103	0	Q1	12.77	more than 50	more than 28
2017-2018	99186	1	135	26	Male	Mexican American	less than college	31.9	no	no	no	no	former	heavy	2931.5	25.433	9468.941659	0	Q3	25.95	less than 50	more than 28
2017-2018	99187	1	145	42	Male	white	college	36.8	yes	no	no	no	now	heavy	1889	34.784	19802.42631	0	Q4	37.18	less than 50	more than 28
2017-2018	99190	2	136	53	Female	other	less than college	26.6	no	no	no	no	never	mild	1575	18.1	7448.7271345	0	Q2	19.42	more than 50	less than 28
2017-2018	99193	1	135	44	Female	other	college	37.3	yes	yes	no	no	never	mild	768.5	8.752	19853.516702	0	Q1	12.77	less than 50	more than 28
2017-2018	99194	1	144	30	Female	black	college	31.8	no	no	no	no	never	heavy	2735	37.1565	17881.771299	0	Q4	37.18	less than 50	more than 28
2017-2018	99195	2	134	43	Male	white	less than college	51	yes	no	no	no	former	mild	2753.5	36.5425	59110.800699	0	Q4	37.18	less than 50	more than 28
2017-2018	99200	1	138	49	Female	black	less than college	36.7	no	yes	yes	no	now	mild	1352	16.5035	20350.096264	0	Q2	19.42	less than 50	more than 28
2017-2018	99204	2	135	65	Female	Mexican American	less than college	28.4	yes	no	yes	no	never	mild	1215.5	9.8175	5433.2716275	1	Q1	12.77	more than 50	more than 28
2017-2018	99207	1	144	24	Female	black	less than college	29.6	no	no	no	no	never	heavy	980.5	10.042	8174.4739505	0	Q1	12.77	less than 50	more than 28
2017-2018	99210	1	140	71	Male	white	college	42.4	yes	yes	yes	yes	never	never	2888.5	33.209	11681.240586	0	Q4	37.18	more than 50	more than 28
2017-2018	99212	2	144	33	Male	black	college	25.1	no	no	no	no	never	mild	2397.5	30.862	13383.247684	0	Q4	37.18	less than 50	less than 28
2017-2018	99220	2	145	78	Female	black	less than college	29	yes	yes	no	no	now	mild	1309.5	21.8565	13478.4263025	0	Q2	19.42	more than 50	more than 28
2017-2018	99224	1	141	46	Female	black	college	35.9	no	no	no	no	never	moderate	1028.5	11.7155	18003.618198	0	Q1	12.77	less than 50	more than 28
2017-2018	99226	1	137	47	Female	other	college	29.6	no	no	no	no	former	heavy	1821.5	11.8205	10207.3778985	0	Q1	12.77	less than 50	more than 28
2017-2018	99227	2	143	52	Male	Mexican American	less than college	30.9	no	yes	no	no	now	heavy	2155.5	20.8365	7120.8543615	0	Q2	19.42	more than 50	more than 28
2017-2018	99230	1	144	61	Female	other	college	33.4	yes	yes	no	no	never	moderate	1308	11.479	1567.767785	0	Q1	12.77	more than 50	more than 28
2017-2018	99234	2	139	33	Male	white	college	33	no	no	no	no	now	heavy	1443.5	16.9955	18680.8572395	0	Q2	19.42	less than 50	more than 28
2017-2018	99237	2	138	44	Female	other	college	25.6	yes	yes	no	no	never	mild	997.5	16.9305	24495.288513	0	Q2	19.42	less than 50	less than 28
2017-2018	99240	2	136	54	Female	black	college	18	yes	yes	no	no	now	moderate	4977.5	36.0745	20740.276392	0	Q4	37.18	more than 50	less than 28
2017-2018	99241	1	145	71	Male	black	less than college	33.7	yes	yes	yes	no	now	heavy	3664	25.2125	2343.804312	0	Q3	25.95	more than 50	more than 28
2017-2018	99242	1	147	46	Female	Mexican American	less than college	27	yes	no	no	no	never	heavy	770	16.142	62124.2264545	0	Q1	12.77	less than 50	less than 28
2017-2018	99243	2	141	80	Male	Mexican American	less than college	29.1	yes	no	yes	no	never	moderate	1851.5	18.591	3987.901338	0	Q2	19.42	more than 50	more than 28
2017-2018	99251	2	137	45	Male	white	college	29.3	yes	no	no	no	never	mild	2447	30.7805	124353.1488485	0	Q4	37.18	less than 50	more than 28
2017-2018	99255	2	144	56	Female	black	less than college	57.2	no	yes	no	no	former	moderate	1275	13.811	6695.5608165	1	Q1	12.77	more than 50	more than 28
2017-2018	99256	2	142	69	Male	Mexican American	less than college	29	yes	yes	no	no	former	mild	2564.5	31.1655	1371.9214775	0	Q4	37.18	more than 50	more than 28
2017-2018	99257	2	141	49	Female	Mexican American	less than college	32.8	yes	no	no	no	never	heavy	1988	16.041	18329.779356	0	Q1	12.77	less than 50	more than 28
2017-2018	99263	2	148	50	Female	other	college	22.8	yes	no	no	no	never	never	1935	16.275	8652.516265	0	Q1	12.77	more than 50	less than 28
2017-2018	99270	2	139	62	Female	other	less than college	30.6	yes	yes	yes	no	never	moderate	1413.5	19.7735	21577.4087845	0	Q2	19.42	more than 50	more than 28
2017-2018	99274	1	137	53	Female	other	college	28.6	no	yes	no	no	never	mild	1007	6.477	20384.5847935	0	Q1	12.77	more than 50	more than 28
2017-2018	99278	2	142	35	Male	black	less than college	29.7	yes	no	no	no	never	heavy	1337	22.0845	42201.988021	0	Q2	19.42	less than 50	more than 28
2017-2018	99279	1	136	34	Female	Mexican American	less than college	33.5	yes	no	no	no	former	moderate	1941.5	17.816	12878.229088	0	Q2	19.42	less than 50	more than 28
2017-2018	99280	2	144	31	Male	white	college	36.9	yes	yes	no	no	now	heavy	2759	53.5545	134621.072603	0	Q4	37.18	less than 50	more than 28
2017-2018	99282	2	144	42	Female	black	college	39.5	yes	yes	yes	no	now	heavy	3188.5	37.923	30874.8494445	0	Q4	37.18	less than 50	more than 28
2017-2018	99285	2	135	61	Female	Mexican American	less than college	33.6	yes	no	yes	no	never	moderate	1823	19.176	3756.6300605	1	Q2	19.42	more than 50	more than 28
2017-2018	99287	1	148	57	Male	Mexican American	college	38.8	yes	yes	yes	no	never	mild	2286	27.037	13660.274966	0	Q3	25.95	more than 50	more than 28
2017-2018	99289	1	142	64	Female	white	college	37.3	yes	yes	no	no	never	never	1362.5	26.508	43799.4149795	0	Q3	25.95	more than 50	more than 28
2017-2018	99293	2	134	75	Male	black	less than college	22.2	yes	yes	no	no	former	mild	1749.5	28.6665	13236.4127085	0	Q3	25.95	more than 50	less than 28
2017-2018	99296	1	139	77	Female	white	college	20.8	yes	no	no	no	former	never	1501	14.2	25375.891483	0	Q1	12.77	more than 50	less than 28
2017-2018	99303	1	147	68	Female	black	college	26.3	yes	yes	no	no	never	mild	645	7.2295	14089.7507645	0	Q1	12.77	more than 50	less than 28
2017-2018	99305	2	140	50	Male	other	college	31.7	yes	no	yes	no	never	moderate	2367.5	30.097	28497.7466705	0	Q3	25.95	more than 50	more than 28
2017-2018	99308	1	147	26	Male	black	college	22.5	no	no	no	no	now	heavy	1712	20.699	17823.534096	0	Q2	19.42	less than 50	less than 28
2017-2018	99312	2	135	70	Male	white	college	32.1	yes	no	no	no	never	mild	881.5	17.207	9003.287007	0	Q2	19.42	more than 50	more than 28
2017-2018	99315	2	140	22	Male	black	college	20.9	no	no	yes	no	never	mild	1549.5	21.338	50246.64111	0	Q2	19.42	less than 50	less than 28
2017-2018	99316	2	136	47	Male	Mexican American	college	27.6	no	no	no	no	never	mild	2686.5	33.1345	23389.220681	0	Q4	37.18	less than 50	less than 28
2017-2018	99321	1	134	45	Male	other	college	25.4	yes	yes	no	no	former	mild	2764.5	40.098	13101.3156555	0	Q4	37.18	less than 50	less than 28
2017-2018	99322	1	139	35	Female	black	college	31.1	yes	no	no	no	never	moderate	2070.5	14.859	50099.237635	0	Q1	12.77	less than 50	more than 28
2017-2018	99330	1	145	35	Male	white	college	26.6	no	yes	no	no	never	moderate	3832	36.1805	106074.609921	0	Q4	37.18	less than 50	less than 28
2017-2018	99332	1	146	63	Female	Mexican American	college	34.6	yes	yes	yes	no	never	never	1702	19.052	4502.054153	0	Q2	19.42	more than 50	more than 28
2017-2018	99333	2	148	73	Female	other	college	24.3	yes	yes	yes	no	never	never	1845.5	16.196	14379.941206	0	Q1	12.77	more than 50	less than 28
2017-2018	99335	2	141	46	Male	other	college	24	yes	yes	no	no	now	mild	1668	28.8165	8241.183019	0	Q3	25.95	less than 50	less than 28
2017-2018	99338	2	144	37	Female	Mexican American	less than college	26.5	yes	no	no	no	now	heavy	1838	19.2485	16646.665565	1	Q2	19.42	less than 50	less than 28
2017-2018	99341	1	141	63	Female	white	college	29.9	no	yes	no	no	never	mild	2664	32.8025	53229.9065625	0	Q4	37.18	more than 50	more than 28
2017-2018	99344	2	138	45	Male	other	college	28.8	yes	no	no	no	never	never	1368.5	12.233	9692.312417	0	Q1	12.77	less than 50	more than 28
2017-2018	99346	2	137	26	Male	other	college	23.2	no	no	no	no	never	mild	1960	24.374	27814.9555045	0	Q3	25.95	less than 50	less than 28
2017-2018	99349	1	138	37	Male	white	less than college	48.3	yes	yes	no	no	never	mild	3761	60.786	66524.5215005	0	Q4	37.18	less than 50	more than 28
2017-2018	99353	1	144	30	Female	black	college	48.9	yes	no	no	no	never	never	2469	25.944	11046.1057545	0	Q3	25.95	less than 50	more than 28
2017-2018	99359	2	138	37	Female	other	college	28.7	yes	no	no	no	never	mild	1327	14.67	8518.9291465	0	Q1	12.77	less than 50	more than 28
2017-2018	99364	2	137	52	Male	other	less than college	25	yes	no	no	no	now	heavy	1387	14.7525	4923.921238	0	Q1	12.77	more than 50	less than 28
2017-2018	99366	2	143	47	Female	Mexican American	college	40.6	yes	yes	no	no	now	heavy	2509.5	28.259	20818.6289525	0	Q3	25.95	less than 50	more than 28
2017-2018	99372	2	147	67	Female	white	college	19.2	yes	no	no	no	never	mild	3511.5	19.675	78709.324749	0	Q2	19.42	more than 50	less than 28
2017-2018	99376	1	147	53	Male	other	college	33.2	yes	yes	yes	no	now	mild	2069	24.629	19883.2980925	0	Q3	25.95	more than 50	more than 28
2017-2018	99378	2	148	36	Female	Mexican American	college	28.2	yes	no	no	no	never	heavy	1971.5	16.018	11223.4137905	0	Q1	12.77	less than 50	more than 28
2017-2018	99383	1	145	75	Female	black	college	27.9	yes	yes	no	no	never	mild	1909	20.4295	9329.7696695	0	Q2	19.42	more than 50	less than 28
2017-2018	99385	1	135	68	Female	white	college	24.3	yes	no	no	no	never	moderate	1275.5	18.0945	142243.0690645	0	Q2	19.42	more than 50	less than 28
2017-2018	99388	2	145	55	Female	black	college	48.9	no	yes	yes	no	never	never	2564	26.39	4360.5944455	1	Q3	25.95	more than 50	more than 28
2017-2018	99389	2	137	59	Female	white	college	36	no	yes	no	no	now	heavy	2204	32.404	39705.676001	0	Q4	37.18	more than 50	more than 28
2017-2018	99390	1	147	41	Female	other	less than college	27.1	yes	no	no	no	former	mild	1401.5	18.6715	25021.267785	0	Q2	19.42	less than 50	less than 28
2017-2018	99392	1	144	48	Female	black	college	22.3	no	no	no	no	now	mild	2206	25.3505	44201.326763	0	Q3	25.95	less than 50	less than 28
2017-2018	99394	1	147	20	Male	black	less than college	22.7	no	no	no	no	now	mild	3001	36.94	11835.2982655	0	Q4	37.18	less than 50	less than 28
2017-2018	99396	2	144	22	Female	Mexican American	college	32.9	yes	no	no	no	never	mild	2363.5	34.612	9838.2562805	0	Q4	37.18	less than 50	more than 28
2017-2018	99401	2	135	22	Female	other	college	20	no	no	no	no	never	heavy	1348	23.409	32272.8199375	0	Q3	25.95	less than 50	less than 28
2017-2018	99402	1	139	60	Male	black	college	41.5	no	yes	no	no	never	moderate	2227.5	27.4655	10035.9765465	0	Q3	25.95	more than 50	more than 28
2017-2018	99404	2	146	34	Female	other	less than college	25	no	no	no	no	never	mild	2119	28.4735	30326.7585085	0	Q3	25.95	less than 50	less than 28
2017-2018	99407	1	144	49	Female	black	college	49.9	yes	yes	yes	no	never	moderate	2496.5	18.599	12044.795546	0	Q2	19.42	less than 50	more than 28
2017-2018	99410	2	143	52	Female	white	college	37.4	yes	yes	yes	no	never	moderate	2168	22.338	3786.6628475	1	Q2	19.42	more than 50	more than 28
2017-2018	99412	1	147	70	Male	other	less than college	28.4	yes	yes	yes	no	former	never	1106	19.357	8169.095999	0	Q2	19.42	more than 50	more than 28
2017-2018	99415	1	136	73	Female	black	college	30.7	yes	yes	yes	no	never	mild	1536	22.0455	35867.464272	0	Q2	19.42	more than 50	more than 28
2017-2018	99418	2	140	61	Female	black	less than college	25.2	yes	yes	no	no	never	mild	1222	11.519	21038.257203	0	Q1	12.77	more than 50	less than 28
2017-2018	99425	1	140	57	Female	black	college	35.5	yes	yes	yes	no	never	mild	978.5	14.4045	15074.503124	0	Q1	12.77	more than 50	more than 28
2017-2018	99427	1	145	45	Female	white	college	40.6	yes	no	yes	no	never	mild	1224.5	17.997	5818.2570295	0	Q2	19.42	less than 50	more than 28
2017-2018	99429	2	147	62	Female	black	less than college	32	no	yes	no	no	now	moderate	2030.5	47.448	7569.3570745	0	Q4	37.18	more than 50	more than 28
2017-2018	99430	2	142	36	Male	Mexican American	less than college	37.2	yes	no	no	no	now	heavy	4213.5	42.606	29840.210723	0	Q4	37.18	less than 50	more than 28
2017-2018	99431	1	144	48	Female	other	college	29	no	no	no	no	never	moderate	1826	18.2205	11190.0623905	0	Q2	19.42	less than 50	more than 28
2017-2018	99434	2	138	34	Male	other	college	23.6	no	no	no	no	never	mild	1467.5	17.852	6288.0782065	0	Q2	19.42	less than 50	less than 28
2017-2018	99435	1	146	20	Male	other	less than college	24.1	no	no	no	no	never	heavy	1719	31.777	65611.8960085	0	Q4	37.18	less than 50	less than 28
2017-2018	99437	2	137	80	Female	white	college	25.1	yes	yes	no	no	former	mild	1675.5	15.405	49912.033593	0	Q1	12.77	more than 50	less than 28
2017-2018	99440	1	138	55	Female	other	less than college	27.1	yes	yes	yes	no	never	never	1600.5	21.112	18386.7722465	0	Q2	19.42	more than 50	less than 28
2017-2018	99442	2	139	35	Female	white	college	24.1	yes	no	no	no	now	heavy	2010	18.1225	16685.8316195	0	Q2	19.42	less than 50	less than 28
2017-2018	99446	1	135	29	Female	white	college	25.3	yes	no	no	no	never	moderate	2005.5	19.567	16170.755789	0	Q2	19.42	less than 50	less than 28
2017-2018	99448	2	139	49	Male	other	less than college	24.5	yes	no	no	no	now	heavy	2157	34.511	6961.9188675	0	Q4	37.18	less than 50	less than 28
2017-2018	99452	1	140	63	Female	white	less than college	18.6	yes	yes	no	no	now	mild	3017.5	20.039	31774.7908845	0	Q2	19.42	more than 50	less than 28
2017-2018	99453	2	140	29	Female	other	less than college	24	yes	yes	no	no	never	never	1861	9.9805	27291.250203	0	Q1	12.77	less than 50	less than 28
2017-2018	99456	2	144	26	Male	other	college	24.3	yes	no	no	no	never	mild	2122.5	33.07	5105.7127405	0	Q4	37.18	less than 50	less than 28
2017-2018	99457	2	147	40	Male	Mexican American	less than college	25	no	yes	no	no	never	heavy	2331.5	23.569	14259.1028815	0	Q3	25.95	less than 50	less than 28
2017-2018	99459	2	144	20	Female	other	less than college	41.7	yes	no	no	no	now	heavy	920.5	11.804	43956.370727	0	Q1	12.77	less than 50	more than 28
2017-2018	99460	2	146	30	Male	other	less than college	24.1	yes	no	no	no	never	heavy	2158	16.3455	11699.6300605	0	Q1	12.77	less than 50	less than 28
2017-2018	99461	2	136	61	Male	Mexican American	less than college	23.5	no	no	no	no	never	mild	2386.5	31.389	12005.4861345	0	Q4	37.18	more than 50	less than 28
2017-2018	99463	2	137	23	Female	other	college	30.7	no	no	no	no	never	moderate	1841.5	11.405	25701.75947	0	Q1	12.77	less than 50	more than 28
2017-2018	99465	2	134	70	Female	other	less than college	27.3	yes	yes	no	no	never	mild	1056.5	8.629	6428.4380615	0	Q1	12.77	more than 50	less than 28
2017-2018	99466	1	147	29	Female	other	less than college	42	no	no	no	no	never	mild	1564.5	25.3285	6999.5850655	0	Q3	25.95	less than 50	more than 28
2017-2018	99469	2	140	59	Male	white	college	36.2	yes	no	no	no	never	mild	3233	28.1845	67178.848146	0	Q3	25.95	more than 50	more than 28
2017-2018	99470	2	144	56	Female	black	college	49.2	no	yes	yes	no	never	mild	1515	13.068	25168.9974285	0	Q1	12.77	more than 50	more than 28
2017-2018	99473	2	143	41	Male	white	less than college	25.6	yes	no	no	no	never	mild	2271.5	14.42	51985.7369875	0	Q1	12.77	less than 50	less than 28
2017-2018	99477	1	137	63	Male	Mexican American	less than college	28.5	yes	yes	no	no	former	moderate	1867	24.5735	2983.177791	0	Q3	25.95	more than 50	more than 28
2017-2018	99479	2	148	58	Female	Mexican American	less than college	42.8	yes	yes	yes	no	never	never	2519	20.682	4349.4884145	0	Q2	19.42	more than 50	more than 28
2017-2018	99481	2	139	32	Female	white	less than college	26.8	yes	no	no	no	now	heavy	2332.5	7.786	10339.521646	0	Q1	12.77	less than 50	less than 28
2017-2018	99484	2	140	51	Female	other	less than college	41.7	yes	yes	no	no	now	heavy	2181.5	26.6585	13772.346088	0	Q3	25.95	more than 50	more than 28
2017-2018	99488	2	143	57	Male	Mexican American	less than college	24.8	yes	no	no	no	never	moderate	1393	21.1415	17641.6075655	0	Q2	19.42	more than 50	less than 28
2017-2018	99492	1	146	80	Male	white	college	28.6	yes	yes	no	no	former	mild	2105.5	26.1015	41566.3163625	0	Q3	25.95	more than 50	more than 28
2017-2018	99495	1	138	43	Female	white	college	20.3	yes	no	no	no	now	heavy	765.5	8.64	66876.9299855	0	Q1	12.77	less than 50	less than 28
2017-2018	99497	2	135	56	Female	other	less than college	25.7	yes	yes	no	no	never	mild	1563.5	12.2355	13667.8089365	0	Q1	12.77	more than 50	less than 28
2017-2018	99498	2	136	32	Male	other	college	28.9	no	no	yes	no	former	mild	2459.5	41.285	10020.123187	0	Q4	37.18	less than 50	more than 28
2017-2018	99500	2	135	61	Male	Mexican American	college	23.5	yes	yes	no	no	never	mild	2848.5	38.7885	3851.6833425	0	Q4	37.18	more than 50	less than 28
2017-2018	99501	1	134	78	Female	black	college	28.5	yes	yes	yes	no	former	moderate	1596	17.461	14274.9819375	0	Q2	19.42	more than 50	more than 28
2017-2018	99505	2	135	45	Female	white	less than college	26.1	no	yes	no	no	former	moderate	3210	27.6225	9995.4977025	0	Q3	25.95	less than 50	less than 28
2017-2018	99507	1	144	78	Female	black	less than college	27.6	yes	yes	yes	yes	former	mild	927	14.822	4783.4540145	1	Q1	12.77	more than 50	less than 28
2017-2018	99509	2	139	73	Female	white	college	36.8	no	no	no	no	never	mild	1898.5	30.593	5711.2449735	0	Q4	37.18	more than 50	more than 28
2017-2018	99510	1	138	35	Female	other	less than college	17	no	no	no	no	never	never	2398.5	28.646	14271.5404095	0	Q3	25.95	less than 50	less than 28
2017-2018	99511	1	145	55	Female	white	less than college	32.8	yes	no	no	no	never	mild	1803.5	23.744	298724.748317	0	Q3	25.95	more than 50	more than 28
2017-2018	99513	1	141	36	Female	other	college	30.9	yes	no	no	no	never	mild	2342.5	32.748	6246.014295	0	Q4	37.18	less than 50	more than 28
2017-2018	99517	1	142	39	Female	Mexican American	college	31.5	yes	yes	no	no	never	moderate	1606	14.1435	33138.661043	0	Q1	12.77	less than 50	more than 28
2017-2018	99518	1	136	80	Male	black	college	30.1	yes	yes	yes	no	former	mild	1850.5	23.1025	17731.1761875	0	Q3	25.95	more than 50	more than 28
2017-2018	99519	2	136	65	Female	white	college	20.7	no	no	no	no	former	mild	1790	19.8235	27989.0207395	0	Q2	19.42	more than 50	less than 28
2017-2018	99525	2	146	26	Female	white	college	28	no	no	no	no	never	heavy	2167.5	18.615	15259.654858	0	Q2	19.42	less than 50	more than 28
2017-2018	99531	1	135	55	Female	Mexican American	college	26.1	yes	yes	no	yes	never	never	1581	25.023	6209.795509	0	Q3	25.95	more than 50	less than 28
2017-2018	99532	1	138	63	Female	other	less than college	23.9	no	no	no	yes	never	never	1432.5	12.666	6078.807594	0	Q1	12.77	more than 50	less than 28
2017-2018	99533	2	140	73	Female	white	college	26.5	yes	yes	no	no	former	moderate	3444	27.739	24163.493024	0	Q3	25.95	more than 50	less than 28
2017-2018	99535	2	148	72	Male	Mexican American	less than college	29.3	yes	yes	yes	no	former	mild	2457.5	34.5555	4008.4494405	0	Q4	37.18	more than 50	more than 28
2017-2018	99536	1	137	36	Female	black	college	42.7	yes	no	no	no	now	heavy	2489.5	27.51	22486.681285	0	Q3	25.95	less than 50	more than 28
2017-2018	99538	1	142	66	Male	white	less than college	30.2	yes	no	no	no	never	mild	2358.5	29.1155	142886.057698	0	Q3	25.95	more than 50	more than 28
2017-2018	99539	2	142	22	Male	black	less than college	41	yes	yes	no	no	now	heavy	2386	30.218	30758.563976	0	Q4	37.18	less than 50	more than 28
2017-2018	99540	1	139	57	Male	other	less than college	28.5	yes	no	yes	no	now	heavy	3560.5	20.8615	27875.7557955	0	Q2	19.42	more than 50	more than 28
2017-2018	99541	1	141	43	Male	black	less than college	34.9	yes	no	no	no	never	heavy	1560.5	23.551	15378.654235	0	Q3	25.95	less than 50	more than 28
2017-2018	99543	1	134	69	Male	other	college	22.5	yes	no	no	no	never	never	1546.5	21.7735	7025.625102	0	Q2	19.42	more than 50	less than 28
2017-2018	99545	1	147	29	Male	Mexican American	less than college	31.5	yes	no	no	no	now	heavy	2898	29.7075	6681.3993495	0	Q3	25.95	less than 50	more than 28
2017-2018	99554	2	146	72	Male	white	college	32.9	yes	yes	no	yes	former	mild	1410	17.1285	37410.2574025	0	Q2	19.42	more than 50	more than 28
2017-2018	99563	1	144	52	Male	black	college	29.1	yes	yes	no	yes	never	never	2154.5	27.6845	7643.2276785	0	Q3	25.95	more than 50	more than 28
2017-2018	99564	2	142	76	Female	other	college	23.6	yes	yes	no	no	never	mild	1022	7.5655	33898.3902685	0	Q1	12.77	more than 50	less than 28
2017-2018	99573	2	147	25	Male	black	less than college	24.4	no	no	no	no	never	mild	311.5	5.187	42807.479959	0	Q1	12.77	less than 50	less than 28
2017-2018	99574	1	142	63	Male	white	college	33.4	yes	no	no	no	former	mild	4290	42.506	120688.053981	0	Q4	37.18	more than 50	more than 28
2017-2018	99575	1	148	74	Female	white	college	30.6	no	no	yes	no	never	mild	2005.5	22.472	32107.6157035	1	Q2	19.42	more than 50	more than 28
2017-2018	99577	2	136	27	Female	white	college	30.5	yes	no	no	no	never	moderate	1619.5	25.153	8466.256953	1	Q3	25.95	less than 50	more than 28
2017-2018	99583	2	137	23	Female	white	college	20.5	no	no	no	no	never	mild	1771.5	18.3965	117890.7039745	1	Q2	19.42	less than 50	less than 28
2017-2018	99584	2	136	21	Male	Mexican American	less than college	30.4	no	no	no	no	never	moderate	2582	28.1355	103016.1491225	0	Q3	25.95	less than 50	more than 28
2017-2018	99585	1	139	35	Male	black	less than college	28	yes	yes	no	yes	former	mild	3986	48.3185	19884.98571	0	Q4	37.18	less than 50	more than 28
2017-2018	99589	2	146	56	Male	black	college	35.5	yes	yes	no	no	former	moderate	2839	34.7865	29749.662759	0	Q4	37.18	more than 50	more than 28
2017-2018	99590	1	140	54	Female	white	college	35.9	yes	yes	no	no	never	mild	1848.5	12.2215	29834.710077	0	Q1	12.77	more than 50	more than 28
2017-2018	99596	2	136	48	Male	other	college	28.4	no	no	no	no	never	never	2078.5	28.036	17995.385006	0	Q3	25.95	less than 50	more than 28
2017-2018	99597	1	142	80	Male	white	college	31	yes	yes	yes	yes	former	mild	2270	15.8895	29570.974635	1	Q1	12.77	more than 50	more than 28
2017-2018	99599	1	142	48	Female	white	college	27.8	yes	no	no	no	never	moderate	3272.5	32.9775	219752.761721	0	Q4	37.18	less than 50	less than 28
2017-2018	99600	2	148	55	Female	black	less than college	29.4	yes	no	no	no	never	moderate	1447.5	16.5655	7691.786115	0	Q2	19.42	more than 50	more than 28
2017-2018	99604	1	147	80	Male	white	less than college	24.6	yes	no	no	no	former	never	1502.5	13.55	22169.1017745	0	Q1	12.77	more than 50	less than 28
2017-2018	99605	2	141	46	Male	white	college	42.2	no	no	yes	no	never	mild	2430.5	27.9955	89990.2416065	0	Q3	25.95	less than 50	more than 28
2017-2018	99613	2	140	38	Male	black	college	27.6	yes	no	no	no	never	mild	2514	18.6	23509.922605	0	Q2	19.42	less than 50	less than 28
2017-2018	99619	2	135	50	Male	Mexican American	less than college	29.8	no	no	no	yes	never	heavy	2660	28.775	14835.048513	0	Q3	25.95	more than 50	more than 28
[truncated: 6,192 more rows]
